# Supplementary material for: Intraoperative ketorolac in high-risk breast cancer patients. A prospective, randomized, placebo-controlled clinical trial
Source: PLoS One. 2019 Dec 4;14(12):e0225748. doi: 10.1371/journal.pone.0225748 (PMC6892544; doi:10.1371/journal.pone.0225748)
Supplement: S2 File — (XLSX) [file pone.0225748.s002.xlsx]

## Sheet: Sheet1
Patient nr	Event Name	Eligibility criteria (all must be present to be included) (choice=Patient schedulled for a carcinologic mammary surgery)	Eligibility criteria (all must be present to be included) (choice=Written informed consent obtained (signed))	Eligibility criteria (all must be present to be included) (choice=Between 50 to 100 kg)	Eligibility criteria (all must be present to be included) (choice=Between 18 to 85 years)	Eligibility criteria (all must be present to be included) (choice=With at least one of the followings)	(choice=Neutrophil:Lymphocyte Ratio >4 (calculated dividing the absolute count of neutrophils by the absolute count of lymphocyte, measured in a blood sample obtained in the 4 weeks before the surgery of before the neoadjuvant chemotherapy))	(choice=Triple-negative histology)	(choice=Evidence of preoperative lymph node invasion (demonstrated by the classical investigations, not specific to this study, comprising at least a thoracic X-Ray, liver echography, scintigraphy, without evidence of other metastases))	Positive oncological history within the 5 years before the surgery (except in situ carcinoma of the uterine cervix or a skin basocellular carcinoma)	Refusal of inability to understand the protocol, the informed consent, or to be followed as in the guidelines	Contra-indication to Non-Steroidal Anti-Inflammatory drugs (NSAIDs) (gastric: ulcer or bleeding, renal: GFR or Creat Cl < 60 mL/min Cockrofft-Gault formula, intolerance to NSAIDs, coagulation disorder being a contra-indication to NSAIDs, age >85 years) or to any medication of the protocol	Use of NSAIDs in the 5 preoperative days or anticipated in the 30 postoperative days	Non-curative surgery (T4 and/or M1)		Gender	Weight (kg)	Height (cm)	Date of surgery *	Type of surgery (choice=Mastectomy)	Type of surgery (choice=Quadrantectomy/Lumpectomy/tumorectomy)	Bilateral	Axillary lymph node resection	Intraoperative blood losses estimates (= total weight of the gauzes in grams + weight of the liquids suctionned - weight of the liquids used)	Diagnostic (choice=Ductal invasive adenocarcinoma)	Diagnostic (choice=Lobular invasive adenocarcinoma)	Diagnostic (choice=Other)	T classification	Small axis (mm)	Large axis (mm)	N classification	Invaded lymph nodes number (n)	M classification	Stage	Tumor grade	HER-2/neu status	Fluorescence in-situ Hybridisation (FISH)	Estrogen receptor status	Progesteron receptor status	Ki67 (%)	Number of hospitalization days ?	Was a new general check done one year after surgery ?	Did the patient undergo a recurrence since surgery ?	Date of first complementary assessment showing the neoplasic origin of those new symptoms *	Was it a local recurrence ?	Was a general oncological extension check-up done two years after surgery ?	Did the patient undergo a recurrence since last follow-up ?	Was it a local recurrence ?	Date of first complementary assessment showing the neoplasic origin of those new symptoms. *
1	Event 1	Checked	Checked	Checked	Checked	Checked	Checked	Unchecked	Unchecked	No	No	No	No	No	Ketorolac	Female	54	160	2013-01-26	Unchecked	Checked	No	None	100	Unchecked	Unchecked	Checked	T1			N0		M0	I	1	0	not done	-	-	0	2	No	No			Yes
1	Event 2																								Unchecked	Unchecked	Checked	T1	9	11	N0		M0	I	1	0		-		0
1	Event 3																								Unchecked	Unchecked	Unchecked
2	Event 1	Checked	Checked	Checked	Checked	Checked	Unchecked	Unchecked	Checked	No	No	No	No	No	Ketorolac	Female	78	161	2013-01-26	Unchecked	Checked	No	Complete axillary lymph nodes resection	94	Checked	Unchecked	Unchecked	T1	14	17	N1		M0	II	2	2+	-	-	-	15	3	Yes	No			Yes	No
2	Event 2																								Checked	Unchecked	Unchecked	T1	4	7	N0		M0	II	3	1+	not done	+	-	5
2	Event 3																								Unchecked	Unchecked	Unchecked
3	Event 1	Checked	Checked	Checked	Checked	Checked	Unchecked	Unchecked	Checked	No	No	No	No	No	Ketorolac	Female	61	163	2013-01-26	Checked	Unchecked	No	Complete axillary lymph nodes resection	100	Checked	Unchecked	Unchecked	T2	20	23	N1			II	2	1+	not done	+	+	40	4	Yes	No			Yes	No
3	Event 2																								Checked	Unchecked	Unchecked	T2	9	16	N1		M0	II	2	1+	not done	+	+	25
3	Event 3																								Unchecked	Unchecked	Unchecked
4	Event 1	Checked	Checked	Checked	Checked	Checked	Unchecked	Unchecked	Checked	No	No	No	No	No	Placebo	Female	78	160	2013-05-06	Checked	Unchecked	No	Complete axillary lymph nodes resection	83	Unchecked	Unchecked	Unchecked											-	-	40	5	No	No			No	No
4	Event 2																								Checked	Unchecked	Unchecked	T2	2.4	40	N1		M0	II	3	2+	not done	-	-	60
4	Event 3																								Unchecked	Unchecked	Unchecked
5	Event 1	Checked	Checked	Checked	Checked	Checked	Unchecked	Unchecked	Checked	No	No	No	No	No	Placebo	Female	70	170	2013-05-06	Unchecked	Checked	No	Complete axillary lymph nodes resection	54.8	Checked	Unchecked	Unchecked	T2	20	20	N1		M0	II	3	3+	not done	-	-	15	3	Yes	No			Yes	No
5	Event 2																								Checked	Unchecked	Unchecked	T2	29	21	N1	2	M0	II	3	3+	not done	-	-	30
5	Event 3																								Unchecked	Unchecked	Checked
6	Event 1	Checked	Checked	Checked	Checked	Checked	Unchecked	Unchecked	Checked	No	No	No	No	No	Placebo	Female	57	160	2013-01-26	Checked	Unchecked	No	Sentinel lymph node	137	Unchecked	Unchecked	Checked	T3	50	70	N1		M0	I	2	0	not done	+	+	30	4	Yes	No			Yes	No
6	Event 2																								Unchecked	Unchecked	Checked	T1	70	50	N0		M0	I	2	0	not done	+	+	30
6	Event 3																								Unchecked	Unchecked	Unchecked
7	Event 1	Checked	Checked	Checked	Checked	Checked	Unchecked	Unchecked	Checked	No	No	No	No	No	Ketorolac	Female	65	150	2013-01-26	Unchecked	Checked	No	Complete axillary lymph nodes resection	0	Checked	Unchecked	Unchecked	T1	20	25	N1		M0	II	3	1+	not done	+	+	80	3	Yes	No			Yes	Yes	No	2014-09-18
7	Event 2																								Checked	Unchecked	Unchecked	T2	16	25	N1		M0	II	3	1+	not done	+	+	50
7	Event 3																								Unchecked	Unchecked	Checked
8	Event 1	Checked	Checked	Checked	Checked	Checked	Unchecked	Checked	Unchecked	No	No	No	No	No	Placebo	Female	83	171	2013-05-06	Checked	Unchecked	No	Complete axillary lymph nodes resection	97	Checked	Unchecked	Unchecked	T1	12	21	N1		M0	II	2	0	not done	-	-	40	3	Yes	No			Yes	No
8	Event 2																								Checked	Unchecked	Unchecked	T1	4	19	N0		M0	II	2	0	not done	-	-	40
8	Event 3																								Unchecked	Unchecked	Unchecked
9	Event 1	Checked	Checked	Checked	Checked	Checked	Unchecked	Unchecked	Checked	No	No	No	No	No	Ketorolac	Female	81	173	2013-01-26	Checked	Unchecked	No	Complete axillary lymph nodes resection	241	Checked	Unchecked	Unchecked	T2	13	25	N1		M0	II	2	1+		+	+	15	5	Yes	No			Yes	No
9	Event 2																								Checked	Unchecked	Unchecked	T2	17	37	N0		M0	II	1	1+	not done	+	+	40
9	Event 3																								Unchecked	Unchecked	Unchecked
10	Event 1	Checked	Checked	Checked	Checked	Checked	Unchecked	Unchecked	Checked	No	No	No	No	No	Placebo	Female	65	164	2013-05-06	Unchecked	Checked	No	Complete axillary lymph nodes resection	110	Checked	Unchecked	Unchecked	T1	7	12	N1		M1	II	2	1+	-	+	+	25	4	Yes	No			Yes	No
10	Event 2																								Checked	Unchecked	Unchecked	T1	7	12	N1		M0	II	2	2+	-	+	+	5
10	Event 3																								Unchecked	Unchecked	Unchecked
11	Event 1	Checked	Checked	Checked	Checked	Checked	Checked	Unchecked	Checked	No	No	No	No	No	Placebo	Female	71	165	2013-05-06	Checked	Unchecked	Yes	Complete axillary lymph nodes resection	320	Checked	Unchecked	Unchecked	T2			N1		M0	II	2	2+	not done	+	+	10	5	No	No			Yes	No
11	Event 2																								Checked	Unchecked	Unchecked	T2	35	16	N1		M0	II	2	1+	not done	+	+	10
11	Event 3																								Unchecked	Unchecked	Unchecked
12	Event 1	Checked	Checked	Checked	Checked	Checked	Unchecked	Checked	Unchecked	No	No	No	No	No	Placebo	Female	75	155	2013-05-06	Unchecked	Checked	No		58	Checked	Unchecked	Unchecked	T2	30	27	N0		M0	II	3	0	not done	-	-	90	5	No	No			Yes	No
12	Event 2																								Checked	Unchecked	Unchecked	T2	27	30	N0		M0	II	3	0	not done	-	-	90
12	Event 3																								Unchecked	Unchecked	Unchecked
13	Event 1	Checked	Checked	Checked	Checked	Checked	Unchecked	Checked	Unchecked	No	No	No	No	No	Ketorolac	Female	59	170	2013-05-06	Unchecked	Checked	No	Sentinel lymph node	4	Checked	Unchecked	Unchecked	T1	3	8	N0		M0	II	3	1+	not done	-	-	40	3	Yes	No			Yes	No
13	Event 2																								Checked	Unchecked	Unchecked	T1	3	8	N0		M0	II	3	1+	not done	-	-	40
13	Event 3																								Unchecked	Unchecked	Unchecked
13	Event 4
14	Event 1	Checked	Checked	Checked	Checked	Checked	Checked	Unchecked	Unchecked	No	No	No	No	No	Placebo	Female	58	170	2013-05-06	Checked	Unchecked	No	None	100	Checked	Unchecked	Unchecked	T2	20	40	N0		M0	II	2	1+	not done	+	+	42	4	Yes	No			Yes	No
14	Event 2																								Checked	Unchecked	Unchecked	T2	15	28	N0		M0	II	2	2+	not done	+	+	20
14	Event 3																								Unchecked	Unchecked	Unchecked
15	Event 1	Checked	Checked	Checked	Checked	Checked	Unchecked	Unchecked	Checked	No	No	No	No	No	Ketorolac	Female	61	160	2013-05-06	Unchecked	Checked	No	Complete axillary lymph nodes resection	0	Checked	Unchecked	Unchecked	T1	7	11	N1		M0	II	2	0	not done	+	+	25	4	Yes	No			Yes	Yes	No	2014-12-27
15	Event 2																								Checked	Unchecked	Unchecked	T1	8	11	N1		M0	II	3	2+	not done	+	+	5
15	Event 3																								Unchecked	Unchecked	Unchecked
16	Event 1	Checked	Checked	Checked	Checked	Checked	Checked	Checked	Unchecked	No	No	No	No	No	Placebo	Female	65	160	2013-05-06	Unchecked	Checked	No	None	0	Checked	Unchecked	Unchecked	T1	6	13	N0		M0	II	3	1+	not done	-	-	60	3	Yes	No			Yes	No
16	Event 2																								Checked	Unchecked	Unchecked	T1	6	13	N0			II	2	1+	not done	-	-	60
16	Event 3																								Unchecked	Unchecked	Unchecked
17	Event 1	Checked	Checked	Checked	Checked	Checked	Unchecked	Unchecked	Checked	No	No	No	No	No	Placebo	Female	86	165	2013-05-06	Unchecked	Checked	No	Complete axillary lymph nodes resection	126	Checked	Unchecked	Unchecked	T2	15	30	N1		M0	II	2	3+	+	+	+	30	3	Yes	No			Yes	No
17	Event 2																								Checked	Unchecked	Unchecked	T1	8	10	N1			II	2	3+	not done	+	+	5
17	Event 3																								Unchecked	Unchecked	Unchecked
18	Event 1	Checked	Checked	Checked	Checked	Checked	Unchecked	Unchecked	Checked	No	No	No	No	No	Placebo	Female	52	161	2013-05-06	Checked	Unchecked	No	Complete axillary lymph nodes resection	123	Checked	Unchecked	Unchecked	T2	40	40	N1		M0	II	3	3+	not done	+	+	30	4	Yes	Yes	2014-06-10	Yes	Yes	Yes	Yes	2015-10-23
18	Event 2																								Checked	Unchecked	Unchecked	T2	40	40	N1		M0	II	3	3+	not done	+	+	30
18	Event 3																								Checked	Unchecked	Unchecked	T2	35	42	N1		M0	II	3	3+	+	+	+	40
19	Event 1	Checked	Checked	Checked	Checked	Checked	Unchecked	Unchecked	Checked	No	No	No	No	No	Placebo	Female	62	166	2013-05-06	Checked	Unchecked	Yes	Complete axillary lymph nodes resection	113	Checked	Unchecked	Unchecked	T1	50	50	N1		M0	II	2	2+	-	+	+	15	3	Yes	No			Yes	No
19	Event 2																								Checked	Unchecked	Unchecked	T1	50	50	N1		M0	II	2	2+	-	+		15
19	Event 3																								Unchecked	Unchecked	Unchecked
20	Event 1	Checked	Checked	Checked	Checked	Checked	Checked	Unchecked	Unchecked	No	No	No	No	No	Placebo	Female	56	170	2013-05-06	Checked	Unchecked	No	Complete axillary lymph nodes resection	11.5	Unchecked	Unchecked	Unchecked	T2	15	35	N0		M0	II	2	3+	+	+	+	60	5	Yes	No			Yes	No
20	Event 2																								Unchecked	Unchecked	Unchecked	T1	15	35	N0		M0	II	2	3+	+	+	+	60
20	Event 3																								Unchecked	Unchecked	Unchecked
21	Event 1	Checked	Checked	Checked	Checked	Checked	Unchecked	Unchecked	Checked	No	No	No	No	No	Placebo	Female	60	164	2013-08-14	Checked	Unchecked	No	Complete axillary lymph nodes resection	50	Checked	Unchecked	Unchecked		7	19	N1		M0	II	2	0	not done	+	+	10	6	Yes	No				Yes	No	2015-10-23
21	Event 2																								Checked	Unchecked	Unchecked	T1			N1		M0	II	2	0	not done	+	+	10
21	Event 3																								Unchecked	Unchecked	Checked
22	Event 1	Checked	Checked	Checked	Checked	Checked	Unchecked	Unchecked	Checked	No	No	No	No	No	Placebo	Female	82	170	2013-08-14	Checked	Unchecked	No	Complete axillary lymph nodes resection	309	Unchecked	Checked	Unchecked	T3	26	44	N1		M0	II	3	0	not done	+	+	30	5	Yes	No			Yes	No
22	Event 2																								Unchecked	Checked	Unchecked	T3			N1		M0	II	3	0	not done	+	+	10
22	Event 3																								Unchecked	Unchecked	Unchecked
23	Event 1	Checked	Checked	Checked	Checked	Checked	Unchecked	Checked	Unchecked	No	No	No	No	No	Placebo	Female	69	166	2013-08-14	Checked	Unchecked	No	Complete axillary lymph nodes resection	63.5	Checked	Unchecked	Unchecked	T2	4	21	N1		M0	II	3	1+	not done	-	-	70	4	Yes	No			Yes	No
23	Event 2																								Checked	Unchecked	Unchecked	T2			N1		M0	II	3	1+	not done	-	-	70
23	Event 3																								Unchecked	Unchecked	Unchecked
24	Event 1	Checked	Checked	Checked	Checked	Checked	Unchecked	Checked	Unchecked	No	No	No	No	No	Ketorolac	Female	72	170	2013-08-14	Unchecked	Checked	No	Complete axillary lymph nodes resection	35	Checked	Unchecked	Unchecked	T1	5	13	N0		M0	II	2	1+	not done	-	-	80	4	Yes	No			Yes	No
24	Event 2																								Checked	Unchecked	Unchecked	T1	5	13	N0		M0	II	2	1+	not done	-	-	80
24	Event 3																								Unchecked	Unchecked	Unchecked
25	Event 1	Checked	Checked	Checked	Checked	Checked	Unchecked	Checked	Unchecked	No	No	No	No	No	Placebo	Female	82	172	2013-08-14	Unchecked	Checked	No	Complete axillary lymph nodes resection	45	Unchecked	Checked	Unchecked	T1	6	9	N0		M0	II	3	1+	not done	-	-	80	2	Yes	No			Yes	No
25	Event 2																								Unchecked	Checked	Unchecked	T1	6	9	N0		M0	II	3	1+	not done	-	-	80
25	Event 3																								Unchecked	Unchecked	Unchecked
26	Event 1	Checked	Checked	Checked	Checked	Checked	Unchecked	Unchecked	Checked	No	No	No	No	No	Ketorolac	Female	69	164	2013-08-14	Checked	Unchecked	No	Complete axillary lymph nodes resection	84.6	Checked	Unchecked	Unchecked	T2	15	22	N1		M0	II	3	1+	not done	+	+	60	5	Yes	No			Yes	Yes	No	2015-04-06
26	Event 2																								Checked	Unchecked	Unchecked	T2	20	30	N1		M0	II	3	1+	not done	+	+	5
26	Event 3																								Unchecked	Unchecked	Checked		8	16
27	Event 1	Checked	Checked	Checked	Checked	Checked	Checked	Unchecked	Checked	No	No	No	No	No	Ketorolac	Female	108	168	2013-08-14	Unchecked	Checked	No	Complete axillary lymph nodes resection	97.7	Checked	Unchecked	Unchecked	T1	10	19	N0		M0	II	2	1+	not done	+	+	20	4	Yes	No			Yes	No
27	Event 2																								Checked	Unchecked	Checked	T1	10	19	N1		M0	II	2	1+	not done	+	+	15
27	Event 3																								Unchecked	Unchecked	Unchecked
28	Event 1	Checked	Checked	Checked	Checked	Checked	Unchecked	Unchecked	Checked	No	No	No	No	No	Placebo	Female	97	160	2013-08-14	Checked	Unchecked	No	Complete axillary lymph nodes resection	183	Checked	Unchecked	Unchecked	T2	11	12	N1		M0	II	3	1+	not done	+	+	50	4	Yes	No			Yes	No
28	Event 2																								Checked	Unchecked	Unchecked	T2	11	12	N1		M0	II	2	2+	not done	+	+	5
28	Event 3																								Unchecked	Unchecked	Unchecked
29	Event 1	Checked	Checked	Checked	Checked	Checked	Unchecked	Checked	Unchecked	No	No	No	No	No	Ketorolac	Female	57	158	2013-08-14	Checked	Unchecked	No	None	58	Checked	Unchecked	Unchecked	T2	13	20	N0		M0	I	3	1+	+	-	-	40	4	Yes	No			Yes	No
29	Event 2																								Checked	Unchecked	Unchecked	T2	13	20	N0		M0	I	3	1+	+	-	-	40
29	Event 3																								Unchecked	Unchecked	Unchecked
30	Event 1	Checked	Checked	Checked	Checked	Checked	Unchecked	Unchecked	Checked	No	No	No	No	No	Ketorolac	Female	67	167	2013-08-14	Checked	Unchecked	No	Complete axillary lymph nodes resection	105	Checked	Unchecked	Unchecked	T1	10	19	N1		M0	II	2	0	not done	+	+	10	3	Yes	No			Yes	Yes	Yes	2015-07-15
30	Event 2																								Unchecked	Checked	Unchecked	T2	10	23	N1		M0	II	2	1+	not done	+	+	30
30	Event 3																								Unchecked	Unchecked	Checked									3+	+	+	-	25
31	Event 1	Checked	Checked	Checked	Checked	Checked	Unchecked	Unchecked	Checked	No	No	No	No	No	Placebo	Female	69	176	2013-08-14	Unchecked	Checked	No	Complete axillary lymph nodes resection	100	Checked	Unchecked	Unchecked	T1	4	12	N1		M0	II	2	1+	-	+	-	10	3	Yes	No			Yes	No
31	Event 2																								Checked	Unchecked	Unchecked	T2	10	20	N1		M0	II	2	1+		+	-	5
31	Event 3																								Unchecked	Unchecked	Unchecked
32	Event 1	Checked	Checked	Checked	Checked	Checked	Unchecked	Unchecked	Checked	No	No	No	No	No	Placebo	Female	62	163	2013-08-14	Checked	Unchecked	No	None	120	Unchecked	Unchecked	Checked	T1	10	15	N1		M0	II	1	2+	not done	+	+	15	3	Yes	No			Yes	No
32	Event 2																								Unchecked	Unchecked	Checked	T2	27	15	N1		M1	II	3	1+	not done	+	+	15
32	Event 3																								Unchecked	Unchecked	Unchecked
33	Event 1	Checked	Checked	Checked	Checked	Checked	Unchecked	Unchecked	Checked	No	No	No	No	No	Ketorolac	Female	68	169	2013-08-14	Checked	Unchecked	No	Complete axillary lymph nodes resection	120	Checked	Unchecked	Unchecked	T3	30	70	N1		M0	II	2	2+	-	+	+	40	4	No	No			Yes			2015-04-06
33	Event 2																								Unchecked	Checked	Unchecked	T3	25	70	N1		M0	II	3	2+	not done	+	+	15
33	Event 3																								Unchecked	Unchecked	Unchecked
34	Event 1	Checked	Checked	Checked	Checked	Checked	Unchecked	Unchecked	Checked	No	No	No	No	No	Ketorolac	Female	78	167	2013-08-14	Checked	Unchecked		Complete axillary lymph nodes resection	85	Checked	Unchecked	Unchecked	T1	22	35	N1		M0	II	3	2+	-	+	+	20	4	Yes	No			Yes	No
34	Event 2																								Checked	Unchecked	Unchecked	T1	27	35	N1	2	M0	II	3	2+	not done	+	+	20
34	Event 3																								Unchecked	Unchecked	Unchecked
35	Event 1	Checked	Checked	Checked	Checked	Checked	Unchecked	Unchecked	Checked	No	No	No	No	No	Placebo	Female	70	170	2013-08-14	Unchecked	Checked	No	Complete axillary lymph nodes resection	250	Checked	Unchecked	Unchecked	T1	15	24	N1		M0	II	3	2+	-	+	+	20	3	Yes	No			Yes	No
35	Event 2																								Checked	Unchecked	Unchecked	T1	15	25	N1		M0	II	2	1+	not done	+	+	5
35	Event 3																								Unchecked	Unchecked	Unchecked
36	Event 1	Checked	Checked	Checked	Checked	Checked	Checked	Unchecked	Unchecked	No	No	No	No	No	Placebo	Female	55	160	2013-08-14	Checked	Unchecked	No	Complete axillary lymph nodes resection	147	Checked	Unchecked	Unchecked	T1	8	12	N0		M0	II	2	3+	not done	+	+	27	4	Yes	No			Yes	No
36	Event 2																								Checked	Unchecked	Unchecked	T1	8	12	N0		M0	II	3	3+	not done	+	+	27
36	Event 3																								Unchecked	Unchecked	Unchecked
37	Event 1	Checked	Checked	Checked	Checked	Checked	Unchecked	Unchecked	Checked	No	No	No	No	No	Ketorolac	Female	90	180	2013-08-14	Unchecked	Checked	No	Complete axillary lymph nodes resection	216	Checked	Unchecked	Unchecked	T2	35	25	N1		M0	II	2	2+	+	+	-	25	4	Yes	No			Yes	No
37	Event 2																								Checked	Unchecked	Unchecked	T2	33	20	N1	1	M0	II	3	2+	+	+	-	5
37	Event 3																								Unchecked	Unchecked	Unchecked
38	Event 1	Checked	Checked	Checked	Checked	Checked	Unchecked	Unchecked	Checked	No	No	No	No	No	Placebo	Female	56	160	2013-08-14	Unchecked	Checked	No	Complete axillary lymph nodes resection	160	Checked	Unchecked	Unchecked	T2	19	32	N1		M0	II	2	1+	not done	+	+	10	3	Yes	No			Yes	No
38	Event 2																								Checked	Unchecked	Unchecked	T2	11	21	N1	1	M0	II	2	1+	not done	+	+	5
38	Event 3																								Unchecked	Unchecked	Unchecked
39	Event 1	Checked	Checked	Checked	Checked	Checked	Unchecked	Unchecked	Checked	No	No	No	No	No	Placebo	Female	65	153	2013-08-14	Unchecked	Checked	No	Complete axillary lymph nodes resection	118	Checked	Unchecked	Unchecked	T2	10.1	66	N1		M0	II	2	0	not done	+	+	10	3	Yes	No			Yes	No
39	Event 2																								Checked	Unchecked	Unchecked	T1	11	11	N1		M0	II	2	1+	not done	+	+	15
39	Event 3																								Unchecked	Unchecked	Unchecked
40	Event 1	Checked	Checked	Checked	Checked	Checked	Unchecked	Checked	Unchecked	No	No	No	No	No	Ketorolac	Female	57	158	2013-08-14	Unchecked	Checked	No	Complete axillary lymph nodes resection	138	Checked	Unchecked	Unchecked	T2	13	32	N0		M0	II	2	0	not done	-	-	40	3	Yes	No			Yes	No
40	Event 2																								Checked	Unchecked	Unchecked	T2	15	25	N1	1	M0	II	3	3+	not done	-	-	30
40	Event 3																								Unchecked	Unchecked	Unchecked
41	Event 1	Checked	Checked	Checked	Checked	Checked	Unchecked	Unchecked	Checked	No	No	No	No	No	Placebo	Female	64	154	2013-08-14	Checked	Unchecked	Yes	Complete axillary lymph nodes resection	458	Unchecked	Checked	Unchecked	T2	7	15	N1		M0	III	3	1+	+	+	-	80	3	Yes	No			Yes	No
41	Event 2																								Checked	Unchecked	Unchecked	T2	20	55	N0		M0	II	2	1+	not done	+	+	5
41	Event 3																								Unchecked	Unchecked	Unchecked
42	Event 1	Checked	Checked	Checked	Checked	Checked	Unchecked	Unchecked	Checked	No	No	No	No	No	Ketorolac	Female	54	153	2013-08-14	Checked	Unchecked	No	None	110	Checked	Unchecked	Unchecked	T2	18	26	N1		M0	II	2	0	not done	+	-	30	3	Yes	No			Yes	No
42	Event 2																								Checked	Unchecked	Unchecked	T1	13	14	N1	1	M0	II	3	1+	not done	+	+	20
42	Event 3																								Unchecked	Unchecked	Unchecked
43	Event 1	Checked	Checked	Checked	Checked	Checked	Unchecked	Checked	Unchecked	No	No	No	No	No	Placebo	Female	85	175	2013-08-14	Checked	Unchecked	No	None	168	Unchecked	Unchecked	Checked	T3	31	46	N0		M0	II		0	-	-	-	55	3	Yes	No			Yes	No
43	Event 2																								Unchecked	Unchecked	Checked	T3	23	50	N0		M0	II	3	0	-	-	-	55
43	Event 3																								Unchecked	Unchecked	Unchecked
44	Event 1	Checked	Checked	Checked	Checked	Checked	Unchecked	Unchecked	Checked	No	No	No	No	No	Placebo	Female	76	165	2013-08-14	Checked	Unchecked	No	Complete axillary lymph nodes resection	410	Unchecked	Unchecked	Checked	T3	12	70	N1		M0	III	3	3+	+	-	-	35	5	Yes	No			Yes	No
44	Event 2																								Unchecked	Unchecked	Checked	T2	10	16	N1	3	M0	II	3	3+	not done	-	-	50
44	Event 3																								Unchecked	Unchecked	Unchecked
45	Event 1	Checked	Checked	Checked	Checked	Checked	Unchecked	Unchecked	Checked	No	No	No	No	No	Placebo	Female	78	175	2013-08-14	Checked	Unchecked	No	None	133	Checked	Unchecked	Unchecked	T2	18	34	N1		M0	II	3	2+	-	+	+	17	4	Yes	No			Yes	No
45	Event 2																								Checked	Checked	Unchecked	T1	10	40	N1		M0	II	2	0	not done	+	+	3
45	Event 3																								Unchecked	Unchecked	Checked
46	Event 1	Checked	Checked	Checked	Checked	Checked	Unchecked	Unchecked	Checked	No	No	No	No	No	Placebo	Female	63	174	2013-08-14	Unchecked	Checked	No	Complete axillary lymph nodes resection	187	Unchecked	Unchecked	Checked	T2	30	30	N1		M0	II	2	1+	not done	+	+	30	3	Yes	No			Yes	No
46	Event 2																								Checked	Unchecked	Unchecked	T2	20	24	N1	2	M0	II	2	2+	not done	+	+	5
46	Event 3																								Unchecked	Unchecked	Checked
47	Event 1	Checked	Checked	Checked	Checked	Checked	Unchecked	Unchecked	Checked	No	No	No	No	No	Ketorolac	Female	60	161	2013-08-14	Unchecked	Checked	No	Complete axillary lymph nodes resection	168	Checked	Unchecked	Unchecked	T1	12	18	N1		M0	II	3	2+	-	+	+	40	4	Yes	No			Yes	No
47	Event 2																								Checked	Unchecked	Unchecked	T1	8	13	N1	3	M0	II	3	2+	not done	+	+	5
47	Event 3																								Unchecked	Unchecked	Unchecked
48	Event 1	Checked	Checked	Checked	Checked	Checked	Unchecked	Unchecked	Checked	No	No	No	No	No	Placebo	Female	65	168	2013-08-14	Unchecked	Checked	No	Complete axillary lymph nodes resection		Unchecked	Checked	Unchecked	T2	16	19	N1		M0	II	2	0	+	+	+	15	3	Yes	No			Yes	No
48	Event 2																								Unchecked	Checked	Unchecked	T2	7	20	N1	4	M0	II	2	2+	-	+	+	5
48	Event 3																								Unchecked	Unchecked	Unchecked
49	Event 1	Checked	Checked	Checked	Checked	Checked	Unchecked	Unchecked	Checked	No	No	No	No	No	Placebo	Female	55	156	2013-08-14	Unchecked	Checked	No	Complete axillary lymph nodes resection	41.4	Checked	Unchecked	Unchecked	T2	14	32	N1		M0	II	3	3+	+	-	-	40	4	Yes	No			Yes	No
49	Event 2																								Checked	Unchecked	Unchecked	T2	15	40	N1		M0	II	3	3+	+	-	-	40
49	Event 3																								Unchecked	Unchecked	Unchecked
50	Event 1	Checked	Checked	Checked	Checked	Checked	Unchecked	Unchecked	Checked	No	No	No	No	No	Ketorolac	Female	88	167	2013-11-22	Checked	Unchecked	No	Complete axillary lymph nodes resection	244	Checked	Unchecked	Unchecked	T1	7	11	N1		M0	II	2	2+	-	+	-	20	4	Yes	Yes	2014-03-02	Yes	Yes	No
50	Event 2																								Checked	Unchecked	Unchecked	T1	8	15	N0		M0	II	2	0	not done	+	+	5
50	Event 3																								Checked	Unchecked	Unchecked	T1	13	16	N1		M0	II	2	2+	not done	+	-	20
51	Event 1	Checked	Checked	Checked	Checked	Checked	Unchecked	Checked	Unchecked	No	No	No	No	No	Ketorolac	Female	62	162	2013-11-22	Unchecked	Checked	No	Complete axillary lymph nodes resection	420	Checked	Unchecked	Unchecked	T2	33	50	N1		M0	I	2	0	-	-	-	90	4	Yes	No			Yes	No
51	Event 2																								Unchecked	Unchecked	Checked		2	7.5	N0		M0
51	Event 3																								Unchecked	Unchecked	Unchecked
52	Event 1	Checked	Checked	Checked	Checked	Checked	Unchecked	Checked	Checked	No	No	No	No	No	Ketorolac	Female	61	170	2013-11-22	Checked	Unchecked	No	Complete axillary lymph nodes resection	504	Checked	Unchecked	Unchecked	T2	55	85	N1		M0	II	3	0	not done	-	-	60	3	Yes	No			Yes	No
52	Event 2																								Checked	Unchecked	Unchecked	T2	10	35	N0		M0	II	3	0	not done	-	-	60
52	Event 3																								Unchecked	Unchecked	Unchecked
53	Event 1	Checked	Checked	Checked	Checked	Checked	Unchecked	Unchecked	Checked	No	No	No	No	No	Ketorolac	Female	78	170	2013-11-22	Checked	Unchecked	No	Complete axillary lymph nodes resection	193	Checked	Unchecked	Unchecked	T2	9	10	N1		M0	II	2	3+	+	+	+		4	Yes	No			Yes	No
53	Event 2																								Unchecked	Unchecked	Checked
53	Event 3																								Unchecked	Unchecked	Unchecked
54	Event 1	Checked	Checked	Checked	Checked	Checked	Unchecked	Checked	Unchecked	No	No	No	No	No	Ketorolac	Female	80	168	2013-11-22	Unchecked	Checked	No	Complete axillary lymph nodes resection	220	Checked	Unchecked	Unchecked	T2	22	26	N0		M0	II	3	0	not done	-	-	80	4	Yes	No			Yes	No
54	Event 2																								Checked	Unchecked	Unchecked	T2	10	45	N0		M0	II	3	0	not done	+	+	80
54	Event 3																								Unchecked	Unchecked	Unchecked
55	Event 1	Checked	Checked	Checked	Checked	Checked	Unchecked	Checked	Unchecked	No	No	No	No	No	Placebo	Female	50	172	2013-11-22	Unchecked	Checked	No	None	32	Checked	Unchecked	Unchecked	T1	8	15	N0		M0	II	3	1+	not done	-	-	60	2	Yes	No			Yes	No
55	Event 2																								Checked	Unchecked	Unchecked	T1	8	34	N0		M0	II	3	1+	not done	-	-	60
55	Event 3																								Unchecked	Unchecked	Unchecked
56	Event 1	Checked	Checked	Checked	Checked	Checked	Unchecked	Unchecked	Checked	No	No	No	No	No	Ketorolac	Female	48	156	2013-11-22	Checked	Unchecked	No	Complete axillary lymph nodes resection	94	Checked	Unchecked	Unchecked	T3	29	45	N1		M0	II	3	2+	-	+	+	20	3	Yes	Yes	2013-11-22	No	No	No
56	Event 2																								Checked	Unchecked	Unchecked	T1	2	5	N1	3	M0	II	3	1+	not done	+	-	40
56	Event 3																								Unchecked	Unchecked	Checked	T3			N0		M0	II
57	Event 1	Checked	Checked	Checked	Checked	Checked	Unchecked	Unchecked	Checked	No	No	No	No	No	Placebo	Female	60	160	2013-11-22	Checked	Unchecked	No	Complete axillary lymph nodes resection	210	Checked	Checked	Unchecked	T2	24	35	N1		M0	II	2	1+	not done	+	-		5	Yes	No			Yes	No
57	Event 2																								Checked	Unchecked	Unchecked	T2	24	35	N1	4	M0	II	3	1+	not done	+	-	25
57	Event 3																								Unchecked	Unchecked	Unchecked
58	Event 1	Checked	Checked	Checked	Checked	Checked	Unchecked	Unchecked	Checked	No	No	No	No	No	Placebo	Female	52	157	2013-11-22	Unchecked	Checked	No	Complete axillary lymph nodes resection	313	Checked	Unchecked	Unchecked	T2	21	30	N1		M0	II	3	3+	+	+	-	40	3	Yes	No			Yes	No
58	Event 2																								Checked	Unchecked	Unchecked	T2	25	31	N0		M0	II	3	3+	not done	+	-	25
58	Event 3																								Unchecked	Unchecked	Unchecked
59	Event 1	Checked	Checked	Checked	Checked	Checked	Unchecked	Unchecked	Checked	No	No	No	No	No	Ketorolac	Female	68	161	2013-11-22	Checked	Unchecked	No	Complete axillary lymph nodes resection	280	Checked	Unchecked	Unchecked	T2	60	70	N1		M0	II	3	3+	+	+	+	25	3	Yes	No			Yes	No
59	Event 2																								Unchecked	Unchecked	Unchecked	T1	2	9	N1	1	M0	II	3	3+	not done	+	+	5
59	Event 3																								Unchecked	Unchecked	Unchecked
60	Event 1	Checked	Checked	Checked	Checked	Checked	Unchecked	Unchecked	Checked	No	No	No	No	No	Placebo	Female	97	170	2013-11-22	Unchecked	Checked	No	Complete axillary lymph nodes resection	195	Checked	Unchecked	Unchecked	T1	9	15	N1		M0	II	2	2+	-	+	+	15	4	Yes	No			Yes	No
60	Event 2																								Checked	Unchecked	Unchecked	T1	6	11	N1	1	M0	II	2	2+	not done	+	+	5
60	Event 3																								Unchecked	Unchecked	Unchecked
61	Event 1	Checked	Checked	Checked	Checked	Checked	Unchecked	Unchecked	Checked	No	No	No	No	No	Ketorolac	Female	105	162	2013-11-22	Checked	Unchecked	No	Complete axillary lymph nodes resection	120	Checked	Unchecked	Unchecked	T2	45	88	N1		M0	II	2	3+	+	+	-	60	4	Yes	Yes			Yes	No
61	Event 2																								Checked	Unchecked	Unchecked	T1	4	5	N0		M0	II	3	2+	+	+	+	5
61	Event 3																								Unchecked	Unchecked	Unchecked
62	Event 1	Checked	Checked	Checked	Checked	Checked	Unchecked	Unchecked	Checked	No	No	No	No	No	Ketorolac	Female	51	168	2013-11-22	Unchecked	Checked	No	Complete axillary lymph nodes resection	120	Checked	Unchecked	Unchecked	T1	8	9	N1		M0	II	3	2+	+	-	-	75	4	No	No			Yes	No
62	Event 2																								Checked	Unchecked	Unchecked	T1	7	6	N0		M0	II	3	2+	+	-	-	40
62	Event 3																								Unchecked	Unchecked	Unchecked
63	Event 1	Checked	Checked	Checked	Checked	Checked	Unchecked	Unchecked	Checked	No	No	No	No	No	Ketorolac	Female	50	165	2013-11-22	Unchecked	Checked	No	Complete axillary lymph nodes resection	200	Checked	Unchecked	Unchecked	T2	19	28	N1		M0	II	2	3+	-	-	+	60	2	Yes	No			Yes	No
63	Event 2																								Checked	Unchecked	Unchecked	T2	30	25	N1		M0	II	3	3+	not done	-	+	60
63	Event 3																								Unchecked	Unchecked	Unchecked
64	Event 1	Checked	Checked	Checked	Checked	Checked	Checked	Unchecked	Unchecked	No	No	No	No	No	Ketorolac	Female	63	171	2013-11-22	Checked	Unchecked	No	Complete axillary lymph nodes resection	443	Unchecked	Checked	Unchecked	T2	20	28	N0		M0	II	2	0	not done	+	+	10	4	Yes	No			Yes	No
64	Event 2																								Unchecked	Checked	Unchecked	T2	48	31	N1		M0	II	3	1+	not done	+	+	15
64	Event 3																								Unchecked	Unchecked	Unchecked
65	Event 1	Checked	Checked	Checked	Checked	Checked	Unchecked	Unchecked	Checked	No	No	No	No	No	Placebo	Female	109	170	2014-03-02	Unchecked	Checked	No	Complete axillary lymph nodes resection	350	Checked	Unchecked	Unchecked	T2	25	28	N1		M0	II	3	3+	+	+	+	25	4	Yes	No			Yes	No
65	Event 2																								Checked	Unchecked	Unchecked	T1	12	10	N0		M0	II	3	2+	+	+	+	25
65	Event 3																								Checked	Unchecked	Unchecked		2	1	N0		M0		3
66	Event 1	Checked	Checked	Checked	Checked	Checked	Unchecked	Unchecked	Checked	No	No	No	No	No	Placebo	Female	60	165	2014-03-02	Checked	Unchecked	No	Complete axillary lymph nodes resection	283	Checked	Unchecked	Unchecked	T3	51	38	N1		M0	II	2	3+	+	+	+	60	4	Yes	No			Yes	No
66	Event 2																								Checked	Unchecked	Unchecked	T2	34	40	N0		M0	II	2	2+	not done	+	-	5
66	Event 3																								Unchecked	Unchecked	Unchecked
67	Event 1	Checked	Checked	Checked	Checked	Checked	Checked	Unchecked	Unchecked	No	No	No	No	No	Ketorolac	Female	60	162	2014-03-02	Unchecked	Checked	No	None	124	Checked	Unchecked	Unchecked	T2	13	18	N0		M0	II	2	2+	-	+	+	5	2	Yes	No			Yes	No
67	Event 2																								Checked	Unchecked	Unchecked	T1	13	18	N0			II	3	1+	not done	+	+	40
67	Event 3																								Unchecked	Unchecked	Unchecked
68	Event 1	Checked	Checked	Checked	Checked	Checked	Unchecked	Checked	Unchecked	No	No	No	No	No	Placebo	Female	60	175	2014-03-02	Checked	Unchecked	No	Complete axillary lymph nodes resection	125	Checked	Unchecked	Unchecked	T2	30	30	N0		M0	II	3	0	not done	-	-	67	4	Yes	No			Yes	No
68	Event 2																								Checked	Unchecked	Unchecked	T2	21	19	N0		M0	II	3	0	not done	-	-	60
68	Event 3																								Unchecked	Unchecked	Unchecked
69	Event 1	Checked	Checked	Checked	Checked	Checked	Unchecked	Unchecked	Checked	No	No	No	No	No	Ketorolac	Female	66	167	2014-03-02	Checked	Unchecked	Yes	Complete axillary lymph nodes resection	350	Unchecked	Checked	Unchecked	T2	27	30	N1		M0	II	2	0	-	+	+	5	5	Yes	Yes	2014-12-27	No	Yes	No
69	Event 2																								Checked	Unchecked	Unchecked	T2	17	22	N1	1	M0	II	2	2+	not done	+	+	15
69	Event 3																								Unchecked	Unchecked	Checked	T4			N0		M0	III
70	Event 1	Checked	Checked	Checked	Checked	Checked	Unchecked	Unchecked	Checked	No	No	No	No	No	Placebo	Female	72	169	2014-03-02	Unchecked	Checked	No	None	190	Checked	Unchecked	Unchecked	T2	18	22	N1		M1	I	1	1+	not done	+	+	5	2	Yes	No			Yes	No
70	Event 2																								Checked	Unchecked	Unchecked	T2	20	15	N0		M0	II	1	1+	not done	+	+	10
70	Event 3																								Unchecked	Unchecked	Checked
71	Event 1	Checked	Checked	Checked	Checked	Checked	Unchecked	Unchecked	Checked	No	No	No	No	No	Placebo	Female	93	162	2014-03-02	Unchecked	Checked	No	Complete axillary lymph nodes resection	230	Checked	Unchecked	Unchecked	T2	18	23	N1		M0	II	2	2+	-	+	+	40	4	Yes	No			Yes	No
71	Event 2																								Checked	Unchecked	Unchecked	T2	10	20	N0		M0	II	2	2+	not done	+	-	5
71	Event 3																								Unchecked	Unchecked	Unchecked
72	Event 1	Checked	Checked	Checked	Checked	Checked	Unchecked	Unchecked	Checked	No	No	No	No	No	Placebo	Female	60	167	2014-03-02	Checked	Unchecked	Yes	Complete axillary lymph nodes resection	266.5	Checked	Unchecked	Unchecked	T2	47	31	N1		M0	II	2	3+	+	+	+	70	4	Yes	No			Yes	No
72	Event 2																								Checked	Unchecked	Unchecked	T2	45	30	N1	1	M0	II	3	1+	not done	+	+	15
72	Event 3																								Unchecked	Unchecked	Unchecked
73	Event 1	Checked	Checked	Checked	Checked	Checked	Unchecked	Unchecked	Checked	No	No	No	No	No	Placebo	Female	73	168	2014-03-02	Checked	Unchecked	No	Complete axillary lymph nodes resection	220	Unchecked	Checked	Unchecked	T2	12	23	N1		M0	II	3	0	not done	+	+	15	4	Yes	No			Yes	No
73	Event 2																								Unchecked	Checked	Unchecked	T2	20	15	N1	4	M0	II	2	0	not done	+	+	15
73	Event 3																								Unchecked	Unchecked	Checked
74	Event 1	Checked	Checked	Checked	Checked	Checked	Unchecked	Unchecked	Checked	No	No	No	No	No	Placebo	Female	58	158	2014-03-02	Checked	Unchecked	No	Complete axillary lymph nodes resection	54.7	Checked	Unchecked	Unchecked	T1	13	17	N1		M0	II	1	2+	-	+	+	10	4	Yes	No			Yes	No
74	Event 2																								Checked	Unchecked	Unchecked	T1	13	15	N0		M0	II	1	2+	not done	+	+	15
74	Event 3																								Unchecked	Unchecked	Unchecked
75	Event 1	Checked	Checked	Checked	Checked	Checked	Unchecked	Unchecked	Checked	No	No	No	No	No	Ketorolac	Female	80	158	2014-03-02	Checked	Unchecked	No	Complete axillary lymph nodes resection	109	Checked	Unchecked	Unchecked	T2	34	18	N1		M0	II	3	2+	+	+	+	15	8	Yes	No			Yes	No
75	Event 2																								Checked	Unchecked	Unchecked	T2	12	22	N1	5	M0	II	3	2+	not done	+	+	15
75	Event 3																								Unchecked	Unchecked	Unchecked
76	Event 1	Checked	Checked	Checked	Checked	Checked	Unchecked	Unchecked	Checked	No	No	No	No	No	Placebo	Female	64	169	2014-03-02	Checked	Unchecked	No	Complete axillary lymph nodes resection	136	Checked	Unchecked	Unchecked	T2	25	45	N1		M0	II	2	3+	not done	+	-	20	4	Yes	No			Yes	No
76	Event 2																								Checked	Unchecked	Unchecked	T1	8	15	N0		M0	III	3	3+	not done	+	-	45
76	Event 3																								Unchecked	Unchecked	Checked
77	Event 1	Checked	Checked	Checked	Checked	Checked	Unchecked	Checked	Unchecked	No	No	No	No	No	Placebo	Female	50	158	2014-03-02	Unchecked	Checked	No	Sentinel lymph node	320	Checked	Unchecked	Unchecked	T1	10	8	N0		M0	I	2	0	not done	-	-	10	3	Yes	No			Yes	No
77	Event 2																								Checked	Unchecked	Unchecked	T1			N0		M0	III	3	3+	not done	-	+	10
77	Event 3																								Unchecked	Unchecked	Checked
78	Event 1	Checked	Checked	Checked	Checked	Checked	Unchecked	Unchecked	Checked	No	No	No	No	No	Ketorolac	Female	60	163	2014-03-02	Checked	Unchecked	Yes	Complete axillary lymph nodes resection	119	Checked	Unchecked	Unchecked	T2	13	30	N1		M0	II	2	1+	not done	+	+	10	7	Yes	No			Yes	No
78	Event 2																								Checked	Unchecked	Unchecked	T2	17	24	N1	2	M0		2	1+	not done	+	+	10
78	Event 3																								Unchecked	Unchecked	Unchecked
79	Event 1	Checked	Checked	Checked	Checked	Checked	Checked	Unchecked	Unchecked	No	No	No	No	No	Ketorolac	Female	118	170	2014-03-02	Unchecked	Checked	No	Sentinel lymph node	89	Checked	Unchecked	Unchecked	T1	3	6	N0		M0	I	2	2+	-	+	+	15	3	Yes	No			Yes	No
79	Event 2																								Checked	Unchecked	Unchecked	T1	5	6	N0		M0	II	1	1+	not done	+	+	10
79	Event 3																								Unchecked	Unchecked	Unchecked
80	Event 1	Checked	Checked	Checked	Checked	Checked	Checked	Unchecked	Unchecked	No	No	No	No	No	Placebo	Female	79	179	2014-03-02	Checked	Unchecked	No	Complete axillary lymph nodes resection	50.2	Unchecked	Checked	Unchecked	T3	110	120	N1		M0	II	2	2+	-	+	+	10	3	Yes	Yes	2014-06-10	No	Yes	No
80	Event 2																								Unchecked	Unchecked	Checked	T2	12	16	N0		M0	II	2	0	not done	+	+	2
80	Event 3																								Unchecked	Unchecked	Unchecked
81	Event 1	Checked	Checked	Checked	Checked	Checked	Unchecked	Unchecked	Checked	No	No	No	No	No	Ketorolac	Female	52	169	2014-03-02	Checked	Unchecked	Yes	Complete axillary lymph nodes resection	9	Checked	Unchecked	Unchecked	T2	24	35	N1		M0	II	2	3+	+	+	+	50	4	Yes	Yes	2015-04-06	No	Yes	No
81	Event 2																								Checked	Unchecked	Unchecked	T2	16	17	N1	1	M0	II	3	3+	not done	+	+	25
81	Event 3																								Unchecked	Unchecked	Checked
82	Event 1	Checked	Checked	Checked	Checked	Checked	Unchecked	Unchecked	Checked	No	No	No	No	No	Placebo	Female	77	175	2014-03-02	Unchecked	Checked	No	Complete axillary lymph nodes resection	142	Checked	Unchecked	Unchecked	T2	13	27	N1		M0	II	2	2+	-	+	-	20	4	Yes	No			Yes	No
82	Event 2																								Checked	Unchecked	Unchecked	T1	2	3	N0		M0	II	2	2+	-	+	+	5
82	Event 3																								Checked	Unchecked	Unchecked	T1	5	12	N0		M0	II	2	2+	not done	+	+	5
83	Event 1	Checked	Checked	Checked	Checked	Checked	Unchecked	Unchecked	Checked	No	No	No	No	No	Ketorolac	Female	65	168	2014-03-02	Unchecked	Checked	No	Sentinel lymph node	53	Checked	Unchecked	Unchecked	T2	15	22	N1		M0	II	2	0	not done	+	+	10	3	Yes	No			Yes	No
83	Event 2																								Checked	Unchecked	Unchecked	T2	15	22	N1	2		II	2	0	not done	+	+	20
83	Event 3																								Checked	Unchecked	Unchecked	T1	2	2	N1	1	M0	II	2	0	not done	+	+	20
84	Event 1	Checked	Checked	Checked	Checked	Checked	Unchecked	Checked	Checked	No	No	No	No	No	Placebo	Female	60	160	2014-03-02	Checked	Unchecked	No	Complete axillary lymph nodes resection	68	Checked	Unchecked	Unchecked	T2	4	5	N0		M0	II	1	1+	not done	-	-	15	4	Yes	No			Yes	No
84	Event 2																								Checked	Unchecked	Unchecked	T1	4	4	N0		M0	II	1	0	not done	-	-	5
84	Event 3																								Unchecked	Unchecked	Unchecked
85	Event 1	Checked	Checked	Checked	Checked	Checked	Unchecked	Checked	Unchecked	No	No	No	No	No	Ketorolac	Female	61	169	2014-06-10	Unchecked	Checked	No	Sentinel lymph node	138	Checked	Unchecked	Unchecked	T2	10	50	N0		M0	II	2	3+	+	-	-	20	4	Yes	No			Yes	No
85	Event 2																								Unchecked	Unchecked	Checked	T2	20	20	N1	1	M0	I	3	3+	not done	-	-	15
85	Event 3																								Unchecked	Unchecked	Unchecked
86	Event 1	Checked	Checked	Checked	Checked	Checked	Unchecked	Unchecked	Checked	No	No	No	No	No	Placebo	Female	80	165	2014-06-10	Checked	Unchecked	No	Complete axillary lymph nodes resection	66.7	Unchecked	Checked	Unchecked	T1	10	16	N1		M0	II	2	2+	not done	+	+	10	4	Yes	No			Yes	No
86	Event 2																								Unchecked	Checked	Unchecked	T1	10	17	N1	1	M0	II	2	0	not done	+	+	15
86	Event 3																								Unchecked	Unchecked	Unchecked
87	Event 1	Checked	Checked	Checked	Checked	Checked	Unchecked	Checked	Unchecked	No	No	No	No	No	Placebo	Female	66	164	2014-06-10	Checked	Unchecked	No	Complete axillary lymph nodes resection	93	Checked	Unchecked	Unchecked	T2	17	25	N0		M0	II	3	0	not done	-	-	60	4	No	No			Yes	No
87	Event 2																								Unchecked	Unchecked	Unchecked
87	Event 3																								Unchecked	Unchecked	Unchecked
88	Event 1	Checked	Checked	Checked	Checked	Checked	Unchecked	Unchecked	Checked	No	No	No	No	No	Placebo	Female	54	160	2014-06-10	Checked	Unchecked	No	Complete axillary lymph nodes resection	65	Checked	Unchecked	Unchecked	T2	30	36	N1		M0	II	3	0	not done	-	-	70	5	Yes	No			Yes	No
88	Event 2																								Unchecked	Unchecked	Checked									0	not done	-	-	70
88	Event 3																								Unchecked	Unchecked	Unchecked
89	Event 1	Checked	Checked	Checked	Checked	Checked	Unchecked	Unchecked	Checked	No	No	No	No	No	Ketorolac	Female	77	155	2014-06-10	Checked	Unchecked	No	Complete axillary lymph nodes resection	225	Checked	Unchecked	Unchecked	T3	18	55	N1		M0	II	2	0	not done	+	+	10	3	Yes	No			Yes	No
89	Event 2																								Checked	Unchecked	Unchecked	T3	18	50	N1	2	M0	II	3	1+	not done	+	+	15
89	Event 3																								Unchecked	Unchecked	Unchecked
90	Event 1	Checked	Checked	Checked	Checked	Checked	Unchecked	Checked	Unchecked	No	No	No	No	No	Placebo	Female	74	163	2014-06-10	Checked	Unchecked	No	Complete axillary lymph nodes resection	103	Checked	Unchecked	Unchecked	T2	19	33	N1		M0	II	3	1+	not done	-	-	75	3	Yes	No			Yes	No
90	Event 2																								Unchecked	Unchecked	Checked
90	Event 3																								Unchecked	Unchecked	Unchecked
91	Event 1	Checked	Checked	Checked	Checked	Checked	Unchecked	Checked	Checked	No	No	No	No	No	Ketorolac	Female	63	169	2014-06-10	Unchecked	Checked	Yes	Complete axillary lymph nodes resection	115	Checked	Unchecked	Unchecked	T1	8	17	N1		M0	II	3	0	not done	-	-	90	2	Yes	No			Yes	No
91	Event 2																								Unchecked	Unchecked	Checked		4	6					3
91	Event 3																								Unchecked	Unchecked	Unchecked
92	Event 1	Checked	Checked	Checked	Checked	Checked	Unchecked	Unchecked	Checked	No	No	No	No	No	Ketorolac	Female	81	161	2014-06-10	Checked	Unchecked	No	Complete axillary lymph nodes resection	219	Unchecked	Unchecked	Checked	T1	25	55	N1		M0	II	2	0	not done	+	+	20	7	Yes	No			Yes	No
92	Event 2																								Unchecked	Unchecked	Checked	T3	22	55	N0		M0	II	2	0	not done	+	+	20
92	Event 3																								Unchecked	Unchecked	Unchecked
93	Event 1	Checked	Checked	Checked	Checked	Checked	Checked	Unchecked	Unchecked	No	No	No	No	No	Placebo	Female	92	183	2014-06-10	Unchecked	Checked	No	Sentinel lymph node	108	Checked	Unchecked	Unchecked	T1	5	8	N0		M0	II	2	1+	not done	+	+	15	2	Yes	No			Yes	No
93	Event 2																								Checked	Unchecked	Unchecked	T1			N0		M0	II	2	2+	not done	+	+	10
93	Event 3																								Unchecked	Unchecked	Unchecked
94	Event 1	Checked	Checked	Checked	Checked	Checked	Checked	Unchecked	Checked	No	No	No	No	No	Placebo	Female	80	157	2014-06-10	Unchecked	Checked	Yes	Complete axillary lymph nodes resection	927	Checked	Unchecked	Unchecked	T2	25	26	N1		M0	II	2	2+	-	+	+	10	6	Yes	No			Yes	No
94	Event 2																								Checked	Unchecked	Unchecked	T2	30	45	N1	12	M0	II	3	1+	not done	+	+	25
94	Event 3																								Unchecked	Unchecked	Unchecked
95	Event 1	Checked	Checked	Checked	Checked	Checked	Unchecked	Unchecked	Checked	No	No	No	No	No	Ketorolac	Female	58	168	2014-06-10	Checked	Unchecked	No	Complete axillary lymph nodes resection	238	Unchecked	Checked	Unchecked	T2	25	40	N1		M0	II	2	1+	not done	+	+	15	3	Yes	No			No	No
95	Event 2																								Unchecked	Checked	Unchecked	T2	15	26	N1	3	M0	II	2	2+	not done	+	+	10
95	Event 3																								Unchecked	Unchecked	Unchecked
96	Event 1	Checked	Checked	Checked	Checked	Checked	Unchecked	Checked	Checked	No	No	No	No	No	Placebo	Female	64	155	2014-06-10	Checked	Unchecked	No	Complete axillary lymph nodes resection	110	Checked	Unchecked	Unchecked	T2	37	40	N1		M0	II	3	0	not done	-	-	55	3	No	No			Yes	No
96	Event 2																								Checked	Unchecked	Unchecked	T2			N1	2	M0	II	2	0	not done	+	-	20
96	Event 3																								Unchecked	Unchecked	Unchecked
97	Event 1	Checked	Checked	Checked	Checked	Checked	Unchecked	Unchecked	Checked	No	No	No	No	No	Placebo	Female	60	174	2014-06-10	Checked	Unchecked	No	Complete axillary lymph nodes resection	60	Checked	Unchecked	Unchecked	T2	27	36	N1		M0	II	3	2+	+	+	-	30	3	Yes	No			Yes	No
97	Event 2																								Checked	Unchecked	Unchecked	T2			N0		M0	II	2	0	not done
97	Event 3																								Unchecked	Unchecked	Unchecked
98	Event 1	Checked	Checked	Checked	Checked	Checked	Unchecked	Unchecked	Checked	No	No	No	No	No	Ketorolac	Female	105	174	2014-06-10	Checked	Unchecked	No	Complete axillary lymph nodes resection	32	Checked	Unchecked	Unchecked	T1	13	18	N1		M0	II	3	0	not done	+	+	60	3	Yes	No			Yes	No
98	Event 2																								Checked	Unchecked	Unchecked	T1	3	6	N1	2	M0	II	2	1+	not done	+	+	5
98	Event 3																								Unchecked	Unchecked	Unchecked
99	Event 1	Checked	Checked	Checked	Checked	Checked	Unchecked	Checked	Unchecked	No	No	No	No	No	Ketorolac	Female	80	160	2014-09-18	Checked	Unchecked	No	Complete axillary lymph nodes resection	121	Checked	Unchecked	Unchecked	T2	13	30	N0		M0	II	3	0	not done	-	-	70	5	No	No			Yes	Yes	No	2015-10-23
99	Event 2																								Checked	Unchecked	Unchecked	T2	10	11	N0			II	3	1+	not done	-	-	70
99	Event 3																								Unchecked	Unchecked	Checked	T1			N1	10	M0	II	3	1+	not done	-	-	80
100	Event 1	Checked	Checked	Checked	Checked	Checked	Unchecked	Unchecked	Checked	No	No	No	No	No	Ketorolac	Female	73	175	2014-09-18	Checked	Unchecked	No	Complete axillary lymph nodes resection	185	Checked	Unchecked	Unchecked	T2	30	46	N1		M0	II	2	2+	not done	+	+	15	4	Yes	No			Yes	No
100	Event 2																								Checked	Unchecked	Unchecked	T2	17	18	N1	2	M0	II	2	0	not done	+	+	5
100	Event 3																								Unchecked	Unchecked	Checked
101	Event 1	Checked	Checked	Checked	Checked	Checked	Unchecked	Unchecked	Checked	No	No	No	No	No	Placebo	Female	87	165	2014-09-18	Unchecked	Checked	No	Complete axillary lymph nodes resection	65	Checked	Unchecked	Unchecked	T2	17	24	N1		M0	II	2	1+	not done	+	-	15	2	Yes	No			Yes	No
101	Event 2																								Checked	Unchecked	Unchecked	T2	12	30	N1	3	M0	II	3	1+	not done	+	+	5
101	Event 3																								Unchecked	Unchecked	Unchecked
102	Event 1	Checked	Checked	Checked	Checked	Checked	Unchecked	Unchecked	Checked	No	No	No	No	No	Ketorolac	Female	66	173	2014-09-18	Checked	Unchecked	No	Complete axillary lymph nodes resection	65	Checked	Unchecked	Unchecked	T3	110	70	N1		M0	II	2	2+	-	+	-	15	4	Yes	No			Yes	Yes	No	2015-10-23
102	Event 2																								Checked	Unchecked	Unchecked	T1	1	2	N1	2	M0	II	2	2+	not done	+	-	15
102	Event 3																								Unchecked	Unchecked	Checked	T2			N0		M1	III	2	0	not done	+	-	10
103	Event 1	Checked	Checked	Checked	Checked	Checked	Unchecked	Unchecked	Checked	No	No	No	No	No	Ketorolac	Female	61	169	2014-09-18	Checked	Unchecked	No	Complete axillary lymph nodes resection	233	Unchecked	Checked	Unchecked	T2	10	20	N1		M0	II	2	2+	-	+	+	10	4	Yes	No			Yes	No
103	Event 2																								Unchecked	Checked	Unchecked	T2			N1	1	M0	II	3	1+	not done	+	+	5
103	Event 3																								Unchecked	Unchecked	Unchecked
104	Event 1	Checked	Checked	Checked	Checked	Checked	Unchecked	Unchecked	Checked	No	No	No	No	No	Ketorolac	Female	64	178	2014-09-18	Unchecked	Checked	No	Complete axillary lymph nodes resection	187	Checked	Unchecked	Unchecked	T1	9	16	N1		M0	II	2	3+	+	+	+	30	4	Yes	No			Yes	No
104	Event 2																								Unchecked	Unchecked	Checked
104	Event 3																								Unchecked	Unchecked	Unchecked
105	Event 1	Checked	Checked	Checked	Checked	Checked	Checked	Unchecked	Unchecked	No	No	No	No	No	Placebo	Female	80	160	2014-09-18	Unchecked	Checked	No	Sentinel lymph node	19	Checked	Unchecked	Unchecked	T1	6	5	N0		M0	II	1	1+	-	+	+	20	3	Yes	No			Yes	No
105	Event 2																								Checked	Unchecked	Unchecked	T1	6	7	N0		M0	II	2	1+	not done	+	+	20
105	Event 3																								Unchecked	Unchecked	Unchecked
106	Event 1	Checked	Checked	Checked	Checked	Checked	Checked	Unchecked	Unchecked	No	No	No	No	No	Placebo	Female	54	164	2014-09-18	Unchecked	Checked	No	None	10	Checked	Unchecked	Unchecked	T1	17	19	N0		M0	I	1	2+	not done	+	+	30	2	Yes	No			Yes
106	Event 2																								Unchecked	Unchecked	Checked
106	Event 3																								Unchecked	Unchecked	Unchecked
107	Event 1	Checked	Checked	Checked	Checked	Checked	Checked	Unchecked	Unchecked	No	No	No	No	No	Placebo	Female	63	173	2014-09-18	Checked	Unchecked	No	Complete axillary lymph nodes resection	196	Checked	Unchecked	Unchecked	T2	6	36	N0		M0	II	2	2+	not done	+	+	15	4	Yes	No			Yes	No
107	Event 2																								Unchecked	Unchecked	Checked	T1	8	14	N1	4	M0	I	1	1+	not done	+	+	5
107	Event 3																								Unchecked	Unchecked	Unchecked
108	Event 1	Checked	Checked	Checked	Checked	Checked	Checked	Unchecked	Unchecked	No	No	No	No	No	Ketorolac	Female	71	160	2014-09-18	Checked	Unchecked	No	Complete axillary lymph nodes resection	57	Checked	Unchecked	Unchecked	T2	11	47	N0		M0	II	3	1+	not done	+	+	30	4	Yes	No			Yes	No
108	Event 2																								Unchecked	Unchecked	Checked	T3	9	40	N1	1	M0	II	2	0	not done	+	+	20
108	Event 3																								Unchecked	Unchecked	Unchecked
109	Event 1	Checked	Checked	Checked	Checked	Checked	Unchecked	Unchecked	Checked	No	No	No	No	No	Placebo	Female	65	159	2014-09-18	Unchecked	Checked	Yes	Sentinel lymph node	160	Checked	Unchecked	Unchecked	T1	5	11	N1		M0	II	2	2+	not done	+	+	15	3	Yes	No			Yes	No
109	Event 2																								Unchecked	Unchecked	Checked	T1	6	12	N0		M0	II	2	2+	not done	+	+	5
109	Event 3																								Unchecked	Unchecked	Unchecked
110	Event 1	Checked	Checked	Checked	Checked	Checked	Unchecked	Unchecked	Checked	No	No	No	No	No	Ketorolac	Female	70	164	2014-09-18	Unchecked	Checked	No	Complete axillary lymph nodes resection	95	Unchecked	Checked	Unchecked	T3	32	60	N1		M0	II	2	2+	-	+	+	30	4	Yes	No			Yes
110	Event 2																								Unchecked	Checked	Unchecked	T3	32	60	N1	6	M0	II	2	2+	not done	+	+	7
110	Event 3																								Unchecked	Unchecked	Unchecked
111	Event 1	Checked	Checked	Checked	Checked	Checked	Unchecked	Checked	Unchecked	No	No	No	No	No	Placebo	Female	66	167	2014-09-18	Checked	Unchecked	No	Complete axillary lymph nodes resection	50	Checked	Unchecked	Unchecked	T1	13	18	N0		M0	II	3	0	not done	-	-	80	7	Yes	Yes	2015-07-15	Yes	Yes	No
111	Event 2																								Checked	Unchecked	Unchecked	T1	2	2	N0		M0	II	3		not done	-	-
111	Event 3																								Checked	Unchecked	Unchecked	T1	10	12	N0		M0	II	3	0	not done	-	-	90
112	Event 1	Checked	Checked	Checked	Checked	Checked	Unchecked	Unchecked	Checked	No	No	No	No	No	Ketorolac	Female	58	164	2014-09-18	Checked	Unchecked	No	Complete axillary lymph nodes resection	209	Unchecked	Checked	Unchecked	T2	10	41	N1		M0	II	2	1+	not done	+	+	10	4	Yes	No			Yes	No
112	Event 2																								Unchecked	Checked	Unchecked	T2	18	31	N1	12	M0	II	2	1+	not done	+	+	15
112	Event 3																								Unchecked	Unchecked	Unchecked
113	Event 1	Checked	Checked	Checked	Checked	Checked	Unchecked	Unchecked	Checked	No	No	No	No	No	Placebo	Female	49	156	2014-09-18	Unchecked	Checked	No	Complete axillary lymph nodes resection	110	Unchecked	Unchecked	Checked	T2	16	33	N1		M0	II	3	2+	not done	+	+	15	3	Yes	Yes	2015-07-15	No	Yes	No
113	Event 2																								Unchecked	Checked	Unchecked	T2	18	42	N1	3	M0	II	3	2+	not done	+	+	25
113	Event 3																								Unchecked	Unchecked	Unchecked
114	Event 1	Checked	Checked	Checked	Checked	Checked	Unchecked	Unchecked	Checked	No	No	No	No	No	Placebo	Female	87	166	2014-09-18	Checked	Unchecked	No	Complete axillary lymph nodes resection	440	Unchecked	Checked	Unchecked	T3	85	106	N1		M0	II	2	2+	not done	+	+	30	7	No	Yes	2014-12-27	No
114	Event 2																								Unchecked	Checked	Unchecked	T3	75	120	N1	23	M0	III	2	2+	not done	+	-	25
114	Event 3																								Unchecked	Unchecked	Unchecked
114	Event 4
115	Event 1	Checked	Checked	Checked	Checked	Checked	Unchecked	Unchecked	Checked	No	No	No	No	No	Placebo	Female	72	159	2014-12-27	Checked	Unchecked	No	Complete axillary lymph nodes resection	160	Checked	Unchecked	Unchecked	T1	25	62	N1		M0	II	2	2+	-	+	+	40	2	Yes	No			Yes	No
115	Event 2																								Unchecked	Unchecked	Unchecked	T2	17	22	N1	2	M0	II	3	2+	not done	+	+	20
115	Event 3																								Unchecked	Unchecked	Unchecked
116	Event 1	Checked	Checked	Checked	Checked	Checked	Unchecked	Unchecked	Checked	No	No	No	No	No	Ketorolac	Female	68	167	2014-12-27	Unchecked	Checked	No	Complete axillary lymph nodes resection	144	Checked	Unchecked	Unchecked	T2	23	26	N1		M0		3	2+	-	+	+	20	3	Yes	No			Yes	No
116	Event 2																								Checked	Unchecked	Unchecked	T2	12	24	N0		M0	II	3	2+	not done	+	+	15
116	Event 3																								Unchecked	Unchecked	Unchecked
117	Event 1	Checked	Checked	Checked	Checked	Checked	Unchecked	Unchecked	Checked	No	No	No	No	No	Placebo	Female	65	162	2014-12-27	Checked	Unchecked	No	Complete axillary lymph nodes resection	162	Checked	Unchecked	Unchecked	T2	9	21	N1		M0	II	2	1+	not done	+	+	10	4	Yes	No			Yes	No
117	Event 2																								Unchecked	Checked	Unchecked	T2	27	45	N1	2	M0	II	2	0	not done	+	+	15
117	Event 3																								Unchecked	Unchecked	Unchecked
118	Event 1	Checked	Checked	Checked	Checked	Checked	Unchecked	Checked	Unchecked	No	No	No	No	No	Ketorolac	Female	84	154	2014-12-27	Unchecked	Checked	No	Complete axillary lymph nodes resection	407	Checked	Unchecked	Unchecked	T2	31	39	N1		M0	II	3	1+	-	-	-	90	4	Yes	No			Yes	No
118	Event 2																								Unchecked	Unchecked	Checked	T1	1	2	N0		M0	I	3	1+	not done	-	-	5
118	Event 3																								Unchecked	Unchecked	Unchecked
119	Event 1	Checked	Checked	Checked	Checked	Checked	Unchecked	Checked	Checked	No	No	No	No	No	Ketorolac	Female	64	162	2014-12-27	Checked	Unchecked	No	Complete axillary lymph nodes resection	360	Checked	Unchecked	Unchecked	T2	27	15	N1		M0	II	3	2+	-	-	-	80	7	Yes	No			No
119	Event 2																								Checked	Unchecked	Unchecked	T2	26	50	N1	2	M0	II	3	2+	not done	-	+	75
119	Event 3																								Unchecked	Unchecked	Unchecked
120	Event 1	Checked	Checked	Checked	Checked	Checked	Checked	Checked	Unchecked	No	No	No	No	No	Ketorolac	Female	68	165	2014-12-27	Unchecked	Checked	No	Sentinel lymph node	38	Checked	Unchecked	Unchecked	T1	5	7	N0		M0	I	2	1+	not done	-	-	10	3	Yes	No			Yes	No
120	Event 2																								Checked	Unchecked	Unchecked	T1	6	7	N0		M0	II	2	2+	not done	+	-	15
120	Event 3																								Unchecked	Unchecked	Unchecked
121	Event 1	Checked	Checked	Checked	Checked	Checked	Unchecked	Unchecked	Checked	No	No	No	No	No	Ketorolac	Male	80	175	2014-12-27	Checked	Unchecked		Complete axillary lymph nodes resection	128	Checked	Unchecked	Unchecked	T2	37	24	N1		M0	II	2	0	not done	+	+	85	6	Yes	No			Yes	No
121	Event 2																								Unchecked	Unchecked	Checked	T2	28	45	N1	3	M0	II	2	1+	not done	+	+	30
121	Event 3																								Unchecked	Unchecked	Unchecked
122	Event 1	Checked	Checked	Checked	Checked	Checked	Unchecked	Unchecked	Checked	No	No	No	No	No	Ketorolac	Female	71	157	2014-12-27	Checked	Unchecked	No	Complete axillary lymph nodes resection	152	Unchecked	Checked	Unchecked	T2	30	40	N1		M0	II	2	2+	-	+	+	60	7	No	No			Yes	No
122	Event 2																								Unchecked	Checked	Unchecked	T3	75	80	N1	3	M1	III	3	2+	not done	+	+	70
122	Event 3																								Unchecked	Unchecked	Unchecked
123	Event 1	Checked	Checked	Checked	Checked	Checked	Unchecked	Unchecked	Checked	No	No	No	No	No	Ketorolac	Female	50	160	2014-12-27	Checked	Unchecked	Yes	Complete axillary lymph nodes resection	158	Checked	Checked	Unchecked	T2	9	21	N1		M0	II	2	2+	-	+	-	40	5	No	No			Yes	No
123	Event 2																								Unchecked	Unchecked	Checked	T1	12	15	N1	1	M0	II	2	2+	not done	+	-	15
123	Event 3																								Unchecked	Unchecked	Checked		3	8
124	Event 1	Checked	Checked	Checked	Checked	Checked	Unchecked	Checked	Unchecked	No	No	No	No	No	Ketorolac	Female	54	161	2014-12-27	Checked	Unchecked	No	Complete axillary lymph nodes resection	179	Checked	Unchecked	Unchecked	T2	40	29	N1		M0	II	2	3+	+	-	-	30	3	Yes	No			Unknown	No
124	Event 2																								Checked	Unchecked	Unchecked	T1	8	11	N1	1	M0	II	3	3+	not done	-	-	5
124	Event 3																								Unchecked	Unchecked	Checked
125	Event 1	Checked	Checked	Checked	Checked	Checked	Unchecked	Unchecked	Checked	No	No	No	No	No	Placebo	Female	61	150	2014-12-27	Checked	Unchecked	No	Complete axillary lymph nodes resection	153	Unchecked	Checked	Unchecked	T2	25	40	N1		M0	II	1	0	not done	+	+	10	4	Yes	No			Yes	No
125	Event 2																								Unchecked	Checked	Unchecked	T3	24	65	N1	4	M0	II	2	2+	not done	+	+	15
125	Event 3																								Unchecked	Unchecked	Unchecked
126	Event 1	Checked	Checked	Checked	Checked	Checked	Unchecked	Unchecked	Checked	No	No	No	No	No	Placebo	Female	73	160	2014-12-27	Unchecked	Checked	Yes	Complete axillary lymph nodes resection	233	Checked	Unchecked	Unchecked	T2	20	22	N1		M0	II	2	2+	-	+	+	20	3	Yes	No			Yes
126	Event 2																								Unchecked	Unchecked	Unchecked
126	Event 3																								Unchecked	Unchecked	Unchecked
127	Event 1	Checked	Checked	Checked	Checked	Checked	Unchecked	Unchecked	Checked	No	No	No	No	No	Placebo	Female	65	175	2014-12-27	Checked	Unchecked	No	Complete axillary lymph nodes resection	100	Checked	Unchecked	Unchecked	T2	25	57	N1		M0	II	2	0	not done	+	-	20	4	Yes	No			Yes
127	Event 2																								Checked	Unchecked	Unchecked	T1	15	16	N1	3	M0	II	2	1+	not done	+	+	25
127	Event 3																								Unchecked	Unchecked	Unchecked
128	Event 1	Checked	Checked	Checked	Checked	Checked	Checked	Unchecked	Unchecked	No	No	No	No	No	Placebo	Female	51	161	2014-12-27	Checked	Unchecked	No	Complete axillary lymph nodes resection	10	Checked	Unchecked	Unchecked	T2	10	46	N0		M0	II	2	2+	-	+	-	30	3	Yes	No			Yes	No
128	Event 2																								Checked	Unchecked	Unchecked	T2	19	22	N0		M0	II	2	0	not done	+	-	25
128	Event 3																								Unchecked	Unchecked	Unchecked
129	Event 1	Checked	Checked	Checked	Checked	Checked	Checked	Unchecked	Unchecked	No	No	No	No	No	Placebo	Female	105	165	2014-12-27	Checked	Unchecked	No	Complete axillary lymph nodes resection	143	Unchecked	Checked	Unchecked	T3	22	60	N0		M0	II	3		-	+	+	20	3	Yes	Yes	2014-12-27	No	Yes	No
129	Event 2																								Checked	Unchecked	Unchecked	T3	45	55	N1	2	M0	III	3	0	not done	+	+	20
129	Event 3																								Unchecked	Unchecked	Unchecked
130	Event 1	Checked	Checked	Checked	Checked	Checked	Unchecked	Unchecked	Checked	No	No	No	No	No	Ketorolac	Female	60	164	2014-12-27	Unchecked	Checked	Yes	Complete axillary lymph nodes resection	208	Checked	Unchecked	Unchecked	T1	9	6	N1		M0	I	2	0	not done	+	-	20	4	Yes	No			Yes	No
130	Event 2																								Checked	Unchecked	Unchecked	T1	5	7	N1	1	M0	II	2	1+	not done	+	-	5
130	Event 3																								Unchecked	Unchecked	Unchecked
131	Event 1	Checked	Checked	Checked	Checked	Checked	Unchecked	Unchecked	Checked	No	No	No	No	No	Ketorolac	Female	58	160	2014-12-27	Checked	Unchecked	No	Complete axillary lymph nodes resection	113	Checked	Unchecked	Unchecked	T2	11	20	N1		M0	II	3	3+	+	+	+	20	4	Yes	Yes	2016-01-31	No	Yes	Yes	No	2016-05-10
131	Event 2																								Checked	Unchecked	Unchecked	T1	8	15	N1	1	M0	II	2	3+	not done	+	-	5
131	Event 3																								Unchecked	Unchecked	Checked
132	Event 1	Checked	Checked	Checked	Checked	Checked	Unchecked	Unchecked	Checked	No	No	No	No	No	Ketorolac	Female	69	163	2014-12-27	Checked	Unchecked	No	Complete axillary lymph nodes resection	230	Unchecked	Checked	Unchecked	T2	19	49	N1		M0	II	3	0	not done	+	+	15	3	Yes	No			Yes
132	Event 2																								Unchecked	Checked	Unchecked	T2	22	36	N0		M0	II	2	0	not done	+	+	10
132	Event 3																								Unchecked	Unchecked	Unchecked
133	Event 1	Checked	Checked	Checked	Checked	Checked	Unchecked	Unchecked	Checked	No	No	No	No	No	Placebo	Female	50	160	2014-12-27	Checked	Unchecked	No	Complete axillary lymph nodes resection	315	Checked	Unchecked	Unchecked	T3	7	20	N1		M0	II	1	2+	-	+	+	10	4	Yes	No			Yes	No
133	Event 2																								Checked	Unchecked	Unchecked	T3	12	55	N0		M0	II	2	1+	-	+	+	15
133	Event 3																								Unchecked	Unchecked	Unchecked
134	Event 1	Checked	Checked	Checked	Checked	Checked	Unchecked	Checked	Checked	No	No	No	No	No	Ketorolac	Female	80	178	2014-12-27	Checked	Unchecked	No	Complete axillary lymph nodes resection	248	Checked	Unchecked	Unchecked	T3	41	64	N1		M0	II	3	2+	-	-	-	75	5	Yes	Yes	2015-04-06	No
134	Event 2																								Checked	Unchecked	Unchecked	T3	95	190	N1	9	M0	II	3	0	not done	-	-	80
134	Event 3																								Unchecked	Unchecked	Unchecked
135	Event 1	Checked	Checked	Checked	Checked	Checked	Unchecked	Unchecked	Checked	No	No	No	No	No	Ketorolac	Female	64	161	2014-12-27	Unchecked	Checked	No	Complete axillary lymph nodes resection	324	Checked	Unchecked	Unchecked	T1	6	10	N1		M1	II	3	1+		+	+	80	2	Yes	No			Yes	No
135	Event 2																								Checked	Unchecked	Unchecked		1	1	N0		M0	II	2
135	Event 3																								Unchecked	Unchecked	Unchecked
136	Event 1	Checked	Checked	Checked	Checked	Checked	Unchecked	Checked	Unchecked	No	No	No	No	No	Ketorolac	Female	55	155	2014-12-27	Unchecked	Checked	No	Complete axillary lymph nodes resection	310	Checked	Unchecked	Unchecked	T2	23	11	N1		M0	II	3	1+	not done	-	-	70	3	Yes	No			Yes	No
136	Event 2																								Unchecked	Unchecked	Checked				N0		M0
136	Event 3																								Unchecked	Unchecked	Unchecked
137	Event 1	Checked	Checked	Checked	Checked	Checked	Unchecked	Unchecked	Checked	No	No	No	No	No	Placebo	Female	51	108	2014-12-27	Unchecked	Checked	No	Complete axillary lymph nodes resection	418	Checked	Unchecked	Unchecked	T2	8	35	N1		M1	II	3	3+	+	-	-	50	3	Yes	No			Yes	No
137	Event 2																								Unchecked	Unchecked	Checked				N0		M0
137	Event 3																								Unchecked	Unchecked	Unchecked
138	Event 1	Checked	Checked	Checked	Checked	Checked	Checked	Unchecked	Unchecked	No	No	No	No	No	Ketorolac	Female	70	163	2015-04-06	Checked	Unchecked	No	Complete axillary lymph nodes resection	467	Checked	Unchecked	Unchecked	T2	32	50	N1		M0	II	2	2+	-	+	+	40	4	Yes	No			Yes	No
138	Event 2																								Unchecked	Unchecked	Checked	T2	27	40	N1	2	M0	II	2	1+	not done	+	+	60
138	Event 3																								Unchecked	Unchecked	Unchecked
139	Event 1	Checked	Checked	Checked	Checked	Checked	Unchecked	Unchecked	Checked	No	No	No	No	No	Ketorolac	Female	51	155	2015-04-06	Unchecked	Checked	Yes	Complete axillary lymph nodes resection	285	Checked	Unchecked	Unchecked	T2	6	20	N1		M0	II	2	0	not done	+	+	20	2	Yes	No			Yes	No
139	Event 2																								Checked	Unchecked	Unchecked	T1	12	18	N1	1	M0	II	2	1+	not done	+	+	20
139	Event 3																								Unchecked	Unchecked	Unchecked
140	Event 1	Checked	Checked	Checked	Checked	Checked	Unchecked	Unchecked	Checked	No	No	No	No	No	Placebo	Female	72	152	2015-04-06	Checked	Unchecked	No	Complete axillary lymph nodes resection	286	Checked	Unchecked	Unchecked	T2	17	12	N1		M0	II	3	2+			+	30	4	Yes	Yes	2016-05-10	No	Yes	Yes	No	2016-05-10
140	Event 2																								Checked	Unchecked	Unchecked	T2	16	25	N1	4	M0	II	3	2+	not done	+	-	40
140	Event 3																								Checked	Unchecked	Unchecked							I	2	3+	not done	-	-	40
141	Event 1	Checked	Checked	Checked	Checked	Checked	Unchecked	Unchecked	Checked	No	No	No	No	No	Ketorolac	Female	47	152	2015-04-06	Unchecked	Checked	No	Complete axillary lymph nodes resection	300	Checked	Checked	Unchecked	T1	6	13	N1		M0	II	1	0	not done	+	-	25	4	Yes	No			Yes	No
141	Event 2																								Unchecked	Unchecked	Checked	T1	4	7	N1	2	M0	II	2	0	not done	+	-	5
141	Event 3																								Unchecked	Unchecked	Unchecked
142	Event 1	Checked	Checked	Checked	Checked	Checked	Unchecked	Unchecked	Checked	No	No	No	No	No	Placebo	Female	58	178	2015-04-06	Unchecked	Checked	Yes	Complete axillary lymph nodes resection	625	Checked	Unchecked	Unchecked	T1	5	14	N1		M0	II	1	2+	-	+	+	25	4	No	No			No	Unknown
142	Event 2																								Checked	Unchecked	Unchecked	T1	9	11	N0		M0	II	1	2+	not done	+	+	5
142	Event 3																								Unchecked	Unchecked	Unchecked
143	Event 1	Checked	Checked	Checked	Checked	Checked	Unchecked	Unchecked	Checked	No	No	No	No	No	Placebo	Female	80	160	2015-04-06	Unchecked	Checked	No	Complete axillary lymph nodes resection	69	Checked	Unchecked	Unchecked	T2	16	29	N1		M0	II	2	1+	-	+	-	30	5	No	No			Yes	No
143	Event 2																								Checked	Unchecked	Unchecked	T2	18	21	N1	3	M0	II	3	1+	not done	+	+	60
143	Event 3																								Unchecked	Unchecked	Unchecked
144	Event 1	Checked	Checked	Checked	Checked	Checked	Checked	Unchecked	Checked	No	No	No	No	No	Placebo	Female	84	177	2015-04-06	Unchecked	Checked	No	Complete axillary lymph nodes resection	35	Checked	Unchecked	Unchecked	T2	17	31	N1		M0	II	3	0	not done	+	+	40	3	Yes	No			Yes	No
144	Event 2																								Checked	Unchecked	Unchecked	T2	16	24	N0		M0	II	3	1+	not done	+	+	40
144	Event 3																								Unchecked	Unchecked	Unchecked
145	Event 1	Checked	Checked	Checked	Checked	Checked	Unchecked	Unchecked	Checked	No	No	No	No	No	Placebo	Female	64	161	2015-04-06	Checked	Unchecked	No	Complete axillary lymph nodes resection	101	Checked	Unchecked	Unchecked	T3	88	34	N1		M0	II	2	3+	+	+	-	10	5	Yes	No			Yes	No
145	Event 2																								Unchecked	Unchecked	Checked				N0		M0
145	Event 3																								Unchecked	Unchecked	Unchecked
146	Event 1	Checked	Checked	Checked	Checked	Checked	Checked	Unchecked	Unchecked	No	No	No	No	No	Ketorolac	Female	83	170	2015-04-06	Checked	Unchecked	No	Complete axillary lymph nodes resection	400	Checked	Unchecked	Unchecked	T2	13	20	N0		M0	II	3	1+	not done	+	+	20	3	Yes	No			Yes	No
146	Event 2																								Checked	Unchecked	Unchecked	T2			N0		M0	II	3	0	not done	+	+	5
146	Event 3																								Unchecked	Unchecked	Unchecked
147	Event 1	Checked	Checked	Checked	Checked	Checked	Unchecked	Unchecked	Checked	No	No	No	No	No	Placebo	Female	90	162	2015-04-06	Checked	Unchecked	No	Complete axillary lymph nodes resection	243	Checked	Unchecked	Unchecked	T2	35	43	N1		M0	II	2	2+	-	+	+	20	4	No	No			No	No
147	Event 2																								Checked	Unchecked	Unchecked	T1	4	4	N0		M0	II	3	3+	not done	+	+	5
147	Event 3																								Unchecked	Unchecked	Unchecked
148	Event 1	Checked	Checked	Checked	Checked	Checked	Unchecked	Unchecked	Checked	No	No	No	No	No	Placebo	Female	77	166	2015-04-06	Checked	Unchecked	No	Complete axillary lymph nodes resection	1	Checked	Unchecked	Unchecked	T2	39	54	N1		M0	II	3	3+	+	-	-	60	3	Yes	No			No	No
148	Event 2																								Unchecked	Unchecked	Checked		10	13	N1	3	M0
148	Event 3																								Unchecked	Unchecked	Unchecked
149	Event 1	Checked	Checked	Checked	Checked	Checked	Checked	Unchecked	Unchecked	No	No	No	No	No	Ketorolac	Female	51	164	2015-04-06	Checked	Unchecked	No	Complete axillary lymph nodes resection	164	Unchecked	Checked	Unchecked	T2	14	26	N0		M0	II	2	1+	not done	+	+	12	5	Yes	No			Yes	No
149	Event 2																								Unchecked	Checked	Unchecked	T2	25	50	N1	5	M0	II	2	2+	not done	+	+	15
149	Event 3																								Unchecked	Unchecked	Unchecked
150	Event 1	Checked	Checked	Checked	Checked	Checked	Unchecked	Unchecked	Checked	No	No	No	No	No	Placebo	Female	76	163	2015-04-06	Checked	Unchecked	Yes	Complete axillary lymph nodes resection	126	Checked	Unchecked	Unchecked	T1	11	15	N1		M0	II	1	1+	not done	+	+	15	4	Yes	No			Yes	No
150	Event 2																								Unchecked	Checked	Unchecked	T1	14	15	N0		M0	II	1	0	not done	+	+	15
150	Event 3																								Unchecked	Unchecked	Unchecked
151	Event 1	Checked	Checked	Checked	Checked	Checked	Checked	Unchecked	Unchecked	No	No	No	No	No	Ketorolac	Female	81	168	2015-04-06	Unchecked	Checked	No	Complete axillary lymph nodes resection	415	Checked	Unchecked	Unchecked	T1	38	38	N1		M0	II	3	2+	not done	+	+	15	3	Yes	No			Yes	No
151	Event 2																								Unchecked	Checked	Unchecked	T1	3	4	N0		M0	I	2	1+	not done	+	-	5
151	Event 3																								Unchecked	Unchecked	Unchecked
152	Event 1	Checked	Checked	Checked	Checked	Checked	Unchecked	Checked	Checked	No	No	No	No	No	Ketorolac	Female	68	163	2015-07-15	Checked	Unchecked	No	Complete axillary lymph nodes resection	37	Checked	Unchecked	Unchecked	T1	15	15	N1		M0	II	3	3+	+	-	-	20	2	Yes	Yes	2015-10-23	No	Yes	Yes	No	2016-08-18
152	Event 2																								Unchecked	Unchecked	Checked				N0		M0
152	Event 3																								Unchecked	Unchecked	Checked
153	Event 1	Checked	Checked	Checked	Checked	Checked	Unchecked	Checked	Checked	No	No	No	No	No	Placebo	Female	71	157	2015-07-15	Checked	Unchecked	No	Complete axillary lymph nodes resection	276	Checked	Unchecked	Unchecked	T2	12	32	N1		M0	II	3	0	not done	-	-	40	5	Yes	No			Yes	No
153	Event 2																								Checked	Unchecked	Unchecked	T2	25	50	N1	3	M0	II	3	0	not done	-	-	30
153	Event 3																								Unchecked	Unchecked	Checked
154	Event 1	Checked	Checked	Checked	Checked	Checked	Unchecked	Unchecked	Checked	No	No	No	No	No	Ketorolac	Female	71	160	2015-07-15	Checked	Unchecked	No	Complete axillary lymph nodes resection	467	Unchecked	Unchecked	Checked	T2	10	15	N1		M0	III	1	0		+	+	15	5	No	No
154	Event 2																								Checked	Unchecked	Unchecked	T2	60	28	N0		M0	III	3	0	not done	+	+	30
155	Event 1	Checked	Checked	Checked	Checked	Checked	Checked	Unchecked	Unchecked	No	No	No	No	No	Placebo	Female	60	174	2015-07-15	Checked	Unchecked	Yes	Sentinel lymph node	935	Checked	Unchecked	Unchecked	T1	7	18	N0		M0	II	2	3+	not done	+	+	15	4	Yes	No			Yes	No
155	Event 2																								Unchecked	Unchecked	Checked		25	13	N0		M0
155	Event 3																								Unchecked	Unchecked	Unchecked
156	Event 1	Checked	Checked	Checked	Checked	Checked	Unchecked	Unchecked	Checked	No	No	No	No	No	Ketorolac	Female	77	163	2015-07-15	Unchecked	Unchecked	No	Complete axillary lymph nodes resection	350	Unchecked	Checked	Unchecked	T1	5	9	N1		M0	II	2	3+	not done	-	+	5	4	Yes	No			Yes
156	Event 2																								Checked	Unchecked	Unchecked	T1	9	5	N0		M0	II	3	0	not done	+	+	10
156	Event 3																								Unchecked	Unchecked	Checked
157	Event 1	Checked	Checked	Checked	Checked	Checked	Unchecked	Unchecked	Checked	No	No	No	No	No	Ketorolac	Female	57	169	2015-07-15	Checked	Unchecked	No	Complete axillary lymph nodes resection	574	Checked	Unchecked	Unchecked	T2	13	23	N1		M0	II	3	3+	+	+	+	30	7	Yes	No			Yes	No
157	Event 2																								Unchecked	Unchecked	Checked		6	10	N0		M0
157	Event 3																								Unchecked	Unchecked	Unchecked
158	Event 1	Checked	Checked	Checked	Checked	Checked	Unchecked	Unchecked	Checked	No	No	No	No	No	Ketorolac	Female	67	164	2015-07-15	Checked	Unchecked	No	Complete axillary lymph nodes resection	180	Checked	Unchecked	Unchecked	T1	2.4	7	N1		M0	II	1	2+	-	+	+	10	4	No	No			Yes	No
158	Event 2																								Unchecked	Unchecked	Unchecked
159	Event 1	Checked	Checked	Checked	Checked	Checked	Unchecked	Unchecked	Checked	No	No	No	No	No	Ketorolac	Female	96	170	2015-07-15	Checked	Unchecked	No	Complete axillary lymph nodes resection	170	Checked	Unchecked	Unchecked	T3	19	42	N1		M0	II	2	2+	+	+	+	20	6	No	No			Yes	No
159	Event 2																								Checked	Unchecked	Unchecked	T2	16	38	N1	1	M0	II	3	2+	not done	+	+	20
159	Event 3																								Unchecked	Unchecked	Unchecked
160	Event 1	Checked	Checked	Checked	Checked	Checked	Checked	Checked	Unchecked	No	No	No	No	No	Ketorolac	Female	57	159	2015-07-15	Checked	Unchecked	No	Complete axillary lymph nodes resection	163	Checked	Unchecked	Unchecked	T1	15	10	N0		M0	II	2	2+	-	-	-	35	4	Yes	No			Yes	No
160	Event 2																								Checked	Unchecked	Unchecked	T2	5	7	N0		M0	II	3	0	not done	-	-	10
160	Event 3																								Unchecked	Unchecked	Unchecked
161	Event 1	Checked	Checked	Checked	Checked	Checked	Unchecked	Unchecked	Checked	No	No	No	No	No	Ketorolac	Female	67	158	2015-07-15	Checked	Unchecked	Yes	Complete axillary lymph nodes resection	20	Unchecked	Checked	Unchecked	T2	6	30	N1		M0	II	2	2+	not done	+	-	17	2	No	No			Yes	No
161	Event 2																								Unchecked	Checked	Unchecked	T2	16	23	N0		M0	II	3	2+	not done	+	+	60
161	Event 3																								Unchecked	Unchecked	Checked
162	Event 1	Checked	Checked	Checked	Checked	Checked	Unchecked	Unchecked	Checked	No	No	No	No	No	Placebo	Female	54	158	2015-07-15	Unchecked	Checked	No	Complete axillary lymph nodes resection	25	Checked	Unchecked	Unchecked	T2	11	15	N1		M0	II	2	1+	+	+	+	5	2	Yes	No			Yes	No
162	Event 2																								Checked	Unchecked	Unchecked	T2	12	15	N1	1	M0	II	2	2+	not done	+	+	10
163	Event 1	Checked	Checked	Checked	Checked	Checked	Unchecked	Unchecked	Checked	No	No	No	No	No	Placebo	Female	50	163	2015-07-15	Unchecked	Checked	No	Complete axillary lymph nodes resection	131	Checked	Unchecked	Unchecked	T2	16	24	N1			II	3	2+	+	+	+	15	3	Yes	No			Yes	No
163	Event 2																								Checked	Unchecked	Unchecked	T1	1	3	N1	1	M0	II	2	2+	not done	+	-	10
163	Event 3																								Unchecked	Unchecked	Unchecked
164	Event 1	Checked	Checked	Checked	Checked	Checked	Unchecked	Checked	Unchecked	No	No	No	No	No	Placebo	Female	59	177	2015-07-15	Unchecked	Checked	No	Complete axillary lymph nodes resection	187	Checked	Unchecked	Unchecked	T2	9	54	N0		M0	II	3	3+	+	-	-	60	2	Yes	No			Yes	No
164	Event 2																								Unchecked	Unchecked	Checked				N0		M0
164	Event 3																								Unchecked	Unchecked	Unchecked
165	Event 1	Checked	Checked	Checked	Checked	Checked	Unchecked	Unchecked	Checked	No	No	No	No	No	Placebo	Female	70	166	2015-07-15	Unchecked	Checked	No	Complete axillary lymph nodes resection	52	Checked	Unchecked	Unchecked	T2	8	20	N1		M0	II	2	2+	-	+	+	15	2	Yes	No			Yes	No
165	Event 2																								Checked	Unchecked	Unchecked	T1	7	12	N1	1	M0	II	2	2+	-	+	+	25
165	Event 3																								Unchecked	Unchecked	Unchecked
166	Event 1	Checked	Checked	Checked	Checked	Checked	Unchecked	Unchecked	Checked	No	No	No	No	No	Placebo	Female	72	169	2015-07-15	Unchecked	Checked	No	Complete axillary lymph nodes resection	123	Checked	Unchecked	Unchecked	T2	24	16	N1		M0	II	2	0	-	+	+	10	3	Yes	No			Yes	No
166	Event 2																								Checked	Unchecked	Unchecked	T1	4	10	N0		M0	II	2	0	not done	+	+	15
167	Event 1	Checked	Checked	Checked	Checked	Checked	Unchecked	Unchecked	Checked	No	No	No	No	No	Placebo	Female	87	173	2014-03-02	Unchecked	Checked	No	Complete axillary lymph nodes resection	500	Checked	Unchecked	Unchecked	T2	16	28	N1		M0	II	2	3+	+	-	-	50	4	Yes	No			Yes	No
167	Event 2																								Checked	Unchecked	Unchecked	T3	40	100	N1	3	M0	II	2	3+	+	-	-	50
167	Event 3																								Unchecked	Unchecked	Unchecked
168	Event 1	Checked	Checked	Checked	Checked	Checked	Unchecked	Unchecked	Checked	No	No	No	No	No	Placebo	Female	69	157	2014-03-02	Checked	Unchecked	No	Complete axillary lymph nodes resection	500	Unchecked	Unchecked	Checked	T3	86	115	N1		M0	III	3	2+	-	+	+	2	4	Yes	No			Yes	No
168	Event 2																								Unchecked	Unchecked	Checked	T4	45	85	N0		M0	II	2
168	Event 3																								Unchecked	Unchecked	Unchecked
169	Event 1	Checked	Checked	Checked	Checked	Checked	Unchecked	Unchecked	Checked	No	No	No	No	No	Placebo	Female	59	165	2014-06-10	Checked	Unchecked	No	Complete axillary lymph nodes resection	165	Checked	Unchecked	Unchecked	T1	90	130	N1		M0	II	3	2+	+	+	-	25	2	Yes	No			Yes	No
169	Event 2																								Unchecked	Unchecked	Unchecked						M0
169	Event 3																								Unchecked	Unchecked	Unchecked
170	Event 1	Checked	Checked	Checked	Checked	Checked	Unchecked	Unchecked	Checked	No	No	No	No	No	Ketorolac	Female	55	158	2014-09-18	Checked	Unchecked	No	Complete axillary lymph nodes resection	135	Checked	Unchecked	Unchecked	T2	22	9	N1		M0	II	1	3+	+	+	+	20	4	Yes	No			Yes	No
170	Event 2																								Checked	Unchecked	Unchecked	T1	20	20	N0			II	2	3+	+	+	+	20
170	Event 3																								Unchecked	Unchecked	Unchecked
171	Event 1	Checked	Checked	Checked	Checked	Checked	Unchecked	Unchecked	Checked	No	No	No	No	No	Placebo	Female	87	173	2014-12-27	Checked	Unchecked	No	Complete axillary lymph nodes resection	175	Checked	Unchecked	Unchecked	T2	17	40	N1		M0	II	3	3+	+	-	-	30	3	Yes	No			Yes	No
171	Event 2																								Checked	Unchecked	Unchecked	T1	20	20	N0		M0	II	2	3+	not done	-	-	30
171	Event 3																								Unchecked	Unchecked	Unchecked
172	Event 1	Checked	Checked	Checked	Checked	Checked	Unchecked	Unchecked	Checked	No	No	No	No	No	Placebo	Female	54	168	2014-03-02	Unchecked	Checked	No	Complete axillary lymph nodes resection	100	Unchecked	Unchecked	Checked	T1	13	13	N1		M0	II	2	2+	-	+	+	25	4	Yes	No			Yes	No
172	Event 2																								Checked	Unchecked	Unchecked	T1	11	15	N1	3	M0	II	2	2+		+	+	40
172	Event 3																								Unchecked	Unchecked	Unchecked
173	Event 1	Checked	Checked	Checked	Checked	Checked	Unchecked	Unchecked	Checked	No	No	No	No	No	Ketorolac	Female	68	177	2014-03-02	Checked	Unchecked	No	None	230	Checked	Unchecked	Unchecked	T2	25	45	N1			II	3	2+	not done	+	+	40	4	Yes	No			Yes	No
173	Event 2																								Checked	Unchecked	Unchecked	T2	12	35	N1	4	M0	II	3	2+	+	+	+	40
173	Event 3																								Unchecked	Unchecked	Unchecked
174	Event 1	Checked	Checked	Checked	Checked	Checked	Unchecked	Checked	Unchecked	No	No	No	No	No	Ketorolac	Female	64	164	2014-03-02	Unchecked	Checked		None	68	Checked	Unchecked	Unchecked	T2	6	16	N0		M0	II		2+	-	-	-	98	4	Yes	No			Yes	No
174	Event 2																								Checked	Unchecked	Unchecked	T2	20	20	N0		M0	II	3	2+	not done	+	+	20
174	Event 3																								Unchecked	Unchecked	Unchecked
175	Event 1	Checked	Checked	Checked	Checked	Checked	Unchecked	Unchecked	Checked	No	No	No	No	No	Ketorolac	Female	50.8	162	2014-06-10	Checked	Unchecked	No	Complete axillary lymph nodes resection	153	Checked	Unchecked	Unchecked	T2	40	70	N1		M0	II	2	3+	+	+	+		4	Yes	Yes	2015-04-06	No	Yes	No
175	Event 2																								Checked	Unchecked	Unchecked	T3	70	80	N1	3	M0	II	3	3+	not done	+	+	30
175	Event 3																								Unchecked	Unchecked	Unchecked
176	Event 1	Checked	Checked	Checked	Checked	Checked	Unchecked	Unchecked	Checked	No	No	No	No	No	Ketorolac	Female	70	150	2014-06-10	Checked	Unchecked	No	Complete axillary lymph nodes resection	123	Unchecked	Checked	Unchecked	T3	8.5	20	N1		M0	II	2	2+	not done	+	+	30	4	Yes	No			Yes	No
176	Event 2																								Checked	Unchecked	Unchecked	T3	25	200	N1	15	M0	II	2	0	-	+	+	15
176	Event 3																								Unchecked	Checked	Unchecked	T3	100	100	N1	1	M1	II	2	0	not done	+	+	2
177	Event 1	Checked	Checked	Checked	Checked	Checked	Unchecked	Unchecked	Checked	No	No	No	No	No	Placebo	Female	60	162	2014-12-27	Checked	Unchecked	No	Complete axillary lymph nodes resection	100	Checked	Unchecked	Unchecked	T2	20	35	N1		M0	II	3	2+	not done	+	+	50	5	Yes	Yes	2015-10-23	No	Yes	No
177	Event 2																								Checked	Unchecked	Unchecked	T2	30	40	N1	16	M0	II	3	1+	-	+	+	45
177	Event 3																								Unchecked	Unchecked	Unchecked
178	Event 1	Checked	Checked	Checked	Checked	Checked	Unchecked	Unchecked	Checked	No	No	No	No	No	Placebo	Female	61	165	2015-04-06	Checked	Unchecked	No	Complete axillary lymph nodes resection	120	Unchecked	Checked	Unchecked	T3	12	80	N1		M0	II	2	0	not done	+	+	10	4	Yes	No			Yes	No
178	Event 2																								Checked	Unchecked	Unchecked	T3	17	83	N1	7	M0	II	3	0	not done	+	+	10
178	Event 3																								Unchecked	Unchecked	Unchecked
179	Event 1	Checked	Checked	Checked	Checked	Checked	Unchecked	Unchecked	Checked	No	No	No	No	No	Ketorolac	Female	93	165	2015-04-06	Checked	Unchecked	No	Complete axillary lymph nodes resection	360	Checked	Unchecked	Unchecked	T2	23	36	N1		M0	II	3	2+	-	+	+	30	4	Yes	No			Yes	No
179	Event 2																								Checked	Unchecked	Unchecked	T2	17	35	N1	8	M0	II	3	2+	-	+	+	30
180	Event 1	Checked	Checked	Checked	Checked	Checked	Unchecked	Unchecked	Checked	No	No	No	No	No	Placebo	Female	79	156	2014-06-10	Checked	Unchecked	Yes	Complete axillary lymph nodes resection	375	Checked	Unchecked	Unchecked	T1	10	14	N1		M0	II	3	3+	not done	-	-	90	3	Yes	Yes	2014-12-27	Yes		Yes	Yes	2014-12-27
180	Event 2																								Unchecked	Unchecked	Checked	T1	10	21	N1	3	M0	II	3	3+	not done	-	-	40
181	Event 1	Checked	Checked	Checked	Checked	Checked	Unchecked	Unchecked	Checked	No	No	No	No	No	Ketorolac	Female	50	164	2014-06-10	Checked	Unchecked	Yes	Complete axillary lymph nodes resection	222	Checked	Unchecked	Unchecked	T1	12	13	N1		M0	II	3	1+	-	+	-	50	1	Yes	No			Yes	No
181	Event 2																								Checked	Unchecked	Unchecked	T1	14	18	N0		M0	II	3	1+	not done	+	-	50
181	Event 3																								Unchecked	Unchecked	Unchecked
182	Event 1	Checked	Checked	Checked	Checked	Checked	Unchecked	Unchecked	Checked	No	No	No	No	No	Placebo	Female	70	156	2014-09-18	Unchecked	Checked	No	Complete axillary lymph nodes resection	29	Checked	Unchecked	Unchecked	T3	51	51	N1		M0	II	2	2+	-	+	+	5	4	Yes	No			Yes	Yes	No	2017-06-14
182	Event 2																								Checked	Unchecked	Unchecked	T3	15	51	N1	2	M0	II	2	2+	not done	+	+	5
182	Event 3																								Unchecked	Unchecked	Unchecked
183	Event 1	Checked	Checked	Checked	Checked	Checked	Unchecked	Unchecked	Checked	No	No	No	No	No	Placebo	Female	60	172	2014-09-18	Unchecked	Checked	No	Sentinel lymph node	26	Checked	Unchecked	Unchecked	T1	4	7.5	N1		M0	II	2	3+	not done	-	-	20	4	Yes	No			Yes	No
183	Event 2																								Checked	Unchecked	Unchecked	T1	7	12	N1		M0	II	2	3+	not done	-	-	20
183	Event 3																								Unchecked	Unchecked	Unchecked
184	Event 1	Checked	Checked	Checked	Checked	Checked	Unchecked	Unchecked	Checked	No	No	No	No	No	Ketorolac	Female	68	155	2014-09-18	Checked	Unchecked	No	Complete axillary lymph nodes resection	105	Checked	Unchecked	Unchecked	T3	25	53	N1		M0	II	2	1+	not done	+	+	1	4	Yes	No			Yes	No
184	Event 2																								Checked	Unchecked	Unchecked	T3	17	53	N1		M0	II	2	1+	not done	+	+	1
184	Event 3																								Unchecked	Unchecked	Unchecked
185	Event 1	Checked	Checked	Checked	Checked	Checked	Unchecked	Unchecked	Checked	No	No	No	No	No	Ketorolac	Female	65	165	2014-09-18	Checked	Unchecked	No	Complete axillary lymph nodes resection	442	Checked	Unchecked	Unchecked	T3	13	38	N1		M0	II	2	3+	not done	-	+	75	4	No	No			Yes	No
185	Event 2																								Checked	Unchecked	Unchecked	T3			N1	3	M0	II	2	3+	not done	-	-	75
186	Event 1	Checked	Checked	Checked	Checked	Checked	Unchecked	Unchecked	Checked	No	No	No	No	No	Ketorolac	Female	73	160	2014-09-18	Checked	Unchecked	No	Complete axillary lymph nodes resection	325	Checked	Unchecked	Unchecked	T3	41	80	N1		M0	II	2	0	not done	-	+	80	3	Yes	Yes	2015-07-15	No	No	Yes	No	2015-07-15
186	Event 2																								Checked	Unchecked	Unchecked	T4	160	250	N1	4	M1	III	3	0	not done	-	+	80
186	Event 3																								Unchecked	Unchecked	Unchecked
187	Event 1	Checked	Checked	Checked	Checked	Checked	Unchecked	Unchecked	Checked	No	No	No	No	No	Placebo	Female	72	168	2014-09-18	Checked	Unchecked	No	Complete axillary lymph nodes resection	205	Checked	Unchecked	Unchecked	T2	3	35	N1		M0	II	3	1+	not done	+	+	25	5	Yes	Yes	2014-09-18	Yes	Yes	Yes		2014-12-27
187	Event 2																								Checked	Unchecked	Unchecked	T2			N1	1	M0	II	2	1+	not done	+	+	25
187	Event 3																								Unchecked	Unchecked	Checked
188	Event 1	Checked	Checked	Checked	Checked	Checked	Unchecked	Unchecked	Checked	No	No	No	No	No	Ketorolac	Female	66	160	2014-12-27	Checked	Unchecked	No	Complete axillary lymph nodes resection	192	Checked	Unchecked	Unchecked	T2	28	37	N1			II	2	2+	-	+	+	15	4	Yes	No			Yes	No
188	Event 2																								Checked	Unchecked	Unchecked	T2			N1	2	M0	III	2	2+	not done	+	+	15
188	Event 3																								Unchecked	Unchecked	Unchecked
189	Event 1	Checked	Checked	Checked	Checked	Checked	Unchecked	Unchecked	Checked	No	No	No	No	No	Ketorolac	Female	67	178	2015-04-06	Unchecked	Unchecked	No	Complete axillary lymph nodes resection	87	Checked	Unchecked	Unchecked	T1	11	12	N1		M0	II	2	3+	-	-	-	5	4	Yes	No			Yes	No
189	Event 2																								Checked	Unchecked	Unchecked	T1			N1
189	Event 3																								Unchecked	Unchecked	Unchecked
190	Event 1	Checked	Checked	Checked	Checked	Checked	Unchecked	Unchecked	Checked	No	No	No	No	No	Placebo	Female	76	168	2014-12-27	Unchecked	Checked	No	Complete axillary lymph nodes resection	66	Checked	Unchecked	Unchecked	T1	14.5	26	N1		M0	II	2	1+	not done	+	+	30	4	Yes	No			Yes	No
190	Event 2																								Checked	Unchecked	Unchecked	T2			N1	2	M0	II	2	0	not done	+	+	20
191	Event 1	Checked	Checked	Checked	Checked	Checked	Unchecked	Unchecked	Checked	No	No	No	No	No	Placebo	Female	62.5	156	2014-12-27	Checked	Unchecked	No	Complete axillary lymph nodes resection	65	Checked	Unchecked	Unchecked	T2	32	30	N1		M0	II	2	1+	not done	+	+	40	4	Yes	No			Yes	No
191	Event 2																								Checked	Unchecked	Unchecked	T2			N1	3	M0	II	2	0	not done	+	+	15
191	Event 3																								Unchecked	Unchecked	Unchecked
192	Event 1	Checked	Checked	Checked	Checked	Checked	Unchecked	Unchecked	Checked	No	No	No	No	No	Ketorolac	Female	74	160	2014-12-27	Unchecked	Checked	No	Complete axillary lymph nodes resection	18	Checked	Unchecked	Unchecked	T2	40	65	N1		M0	II	2	2+	-	+	-	10	4	Yes	No			Yes	No
192	Event 2																								Checked	Unchecked	Unchecked	T2	25	25	N1	2	M0	II	2	0	-	+	-	10
192	Event 3																								Unchecked	Unchecked	Unchecked
193	Event 1	Checked	Checked	Checked	Checked	Checked	Checked	Unchecked	Unchecked	No	No	No	No	No	Ketorolac	Female	50	158	2015-04-06	Unchecked	Checked	No	Complete axillary lymph nodes resection	116	Unchecked	Checked	Unchecked	T1	2.3	1.6	N1		M0	II	2	1+	not done	+	+	40	4	Yes	No			Yes	No
193	Event 2																								Checked	Unchecked	Unchecked	T2			N1	1	M0	II	2	0	not done	+	+	30
193	Event 3																								Unchecked	Unchecked	Unchecked
194	Event 1	Checked	Checked	Checked	Checked	Checked	Unchecked	Unchecked	Checked	No	No	No	No	No	Placebo	Female	62	165	2015-04-06	Unchecked	Checked	No	Complete axillary lymph nodes resection	81	Checked	Unchecked	Unchecked	T2			N0		M0	II	3	1+	not done	+	+	10	4	No	No			Yes	No
194	Event 2																								Checked	Unchecked	Unchecked	T2	25	25	N1	2	M0	II	2	0	not done	+	+	5
194	Event 3																								Unchecked	Unchecked	Unchecked
195	Event 1	Checked	Checked	Checked	Checked	Checked	Unchecked	Checked	Checked	No	No	No	No	No	Ketorolac	Female	65	165	2015-07-15	Checked	Unchecked	No	Complete axillary lymph nodes resection	322	Checked	Unchecked	Unchecked	T2	27	5	N1		M0	II	2	2+	-	-		10	3	Yes	No			Unknown
195	Event 2																								Checked	Unchecked	Unchecked	T2	21	27	N1		M0	II	2	2+	-	-	-	10
196	Event 1	Checked	Checked	Checked	Checked	Checked	Unchecked	Unchecked	Checked	No	No	No	No	No	Ketorolac	Female	74	158	2015-07-15	Checked	Unchecked	No	Complete axillary lymph nodes resection	117	Checked	Unchecked	Unchecked	T2	14.7	23.9	N1		M0	II	3	1+	-	+	+	10	2	No	No				No
196	Event 2																								Checked	Unchecked	Unchecked	T2	14.7	23.9	N1		M0	II	2	2+	-	+	-	10
197	Event 1	Checked	Checked	Checked	Checked	Checked	Unchecked	Checked	Checked	No	No	No	No	No	Placebo	Female	72	162	2015-04-06	Unchecked	Checked	No	Complete axillary lymph nodes resection	78	Checked	Unchecked	Unchecked	T2	15	20	N1		M0	II	3	3+	-	-	-	10	4	Yes	No			Yes	No
197	Event 2																								Unchecked	Unchecked	Checked	T1			N0		M0
197	Event 3																								Unchecked	Unchecked	Unchecked
198	Event 1	Checked	Checked	Checked	Checked	Checked	Unchecked	Checked	Unchecked	No	No	No	No	No	Placebo	Female	63	163	2015-04-06	Unchecked	Checked	No	Complete axillary lymph nodes resection	60	Checked	Unchecked	Unchecked	T2	24	29	N0		M0	II	1	1+	not done	-	-	80	3	No	No			Yes	No
198	Event 2																								Checked	Unchecked	Unchecked	T2			N0		M0	II	2	0	not done	-	-	80
198	Event 3																								Unchecked	Unchecked	Unchecked
199	Event 1	Checked	Checked	Checked	Checked	Checked	Unchecked	Unchecked	Checked	No	No	No	No	No	Placebo	Female	84	160	2015-07-15	Unchecked	Checked	No	Complete axillary lymph nodes resection	90	Checked	Unchecked	Unchecked	T2	23	11	N1		M0	II	2	2+	not done	+	+	20	4	No	No			Yes	No
199	Event 2																								Checked	Unchecked	Unchecked	T2			N1		M0	II	2	0	not done	+	+
199	Event 3																								Unchecked	Unchecked	Unchecked
200	Event 1	Checked	Checked	Checked	Checked	Checked	Unchecked	Unchecked	Checked	No	No	No	No	No	Placebo	Female	77	163	2015-07-15	Checked	Unchecked	Yes	Complete axillary lymph nodes resection	575	Checked	Unchecked	Unchecked	T2	25	35	N1		M0	II	2	0	not done	+	+	10	3	No	No			Yes	No
200	Event 2																								Checked	Unchecked	Unchecked	T2			N1		M0			0		-	-
200	Event 3																								Unchecked	Unchecked	Unchecked
201	Event 1	Checked	Checked	Checked	Checked	Checked	Unchecked	Checked	Unchecked	No	No	No	No	No	Ketorolac	Female	79	160	2015-07-15	Unchecked	Checked	No	Complete axillary lymph nodes resection	159	Checked	Unchecked	Unchecked	T2	23	35	N1		M0	II	2	2+	-	-	-	40	4	No	No			Yes	Yes	No	2016-11-26
201	Event 2																								Checked	Unchecked	Unchecked	T1								2+		+	-	50
201	Event 3																								Unchecked	Unchecked	Unchecked
202	Event 1	Checked	Checked	Checked	Checked	Checked	Unchecked	Unchecked	Checked	No	No	No	No	No	Placebo	Female	81	162	2015-07-15	Unchecked	Checked	No	Complete axillary lymph nodes resection	102	Checked	Unchecked	Unchecked	T3	28	53	N1		M0	II	3	0	not done	+	+	25	3	No	No			Yes	No
202	Event 2																								Checked	Unchecked	Unchecked	T1			N0		M0			3+	not done	-	-	50
203	Event 1	Checked	Checked	Checked	Checked	Checked	Unchecked	Checked	Unchecked	No	No	No	No	No	Ketorolac	Female	61	165	2015-07-15	Checked	Unchecked	No	Complete axillary lymph nodes resection	202	Checked	Unchecked	Unchecked	T2	15	31	N1		M0	II	2	3+	+	-	-	90	4	No	No			Yes	No
203	Event 2																								Unchecked	Unchecked	Unchecked
203	Event 3																								Unchecked	Unchecked	Unchecked
All days are anonymised/recoded by quarter *
[truncated: 6 more columns]
